# Supplementary material for: Efferent pathways from the suprachiasmatic nucleus to the horizontal limbs of diagonal band promote NREM sleep during the dark phase in mice
Source: BMC Neurosci. 2024 Jul 22;25:34. doi: 10.1186/s12868-024-00881-0 (PMC11265431; doi:10.1186/s12868-024-00881-0)
Supplement: Supplementary file 2 — Supplementary Material 2 [file 12868_2024_881_MOESM2_ESM.xlsx]

## Sheet: Figure 3
Fig 3 B
	Wakefulness									REM									NREM
60	0.2	1	1	1	0.133333	1	0	1		0	0	0	0	0	0	0	0		0.8	0	0	0	0.866667	0	1	0
120	1	1	1	1	0	1	0	1		0	0	0	0	0	0	0	0		0	0	0	0	1	0	1	0
180	1	1	1	0.333333	0.4	1	0.666667	1		0	0	0	0	0	0	0	0		0	0	0	0.666667	0.6	0	0.333333	0
240	0.8	1	1	0	0.333333	1	1	1		0	0	0	0	0	0	0	0		0.2	0	0	1	0.666667	0	0	0
300	0	0.8	0.6	0.2	0.4	1	1	0.266667		0	0	0	0	0	0	0	0		1	0.2	0.4	0.8	0.6	0	0	0.733333
360	0.666667	0.333333	0.4	0	0	1	1	0.6		0	0	0	0	0	0	0	0		0.333333	0.666667	0.6	1	1	0	0	0.4
420	0	1	0	0	0	1	0.266667	1		0	0	0	0	0	0	0	0		1	0	1	1	1	0	0.733333	0
480	0.2	0.266667	0	0.6	0	1	0	0		0	0	0	0	0.4	0	0	0		0.8	0.733333	1	0.4	0.6	0	1	1
540	1	0	0.533333	0	0.6	0	1	0		0	0	0	0	0.4	0	0	0		0	1	0.466667	1	0	1	0	1
600	1	0	0.533333	0	0.533333	0	1	0		0	0	0	0	0	0	0	0		0	1	0.466667	1	0.466667	1	0	1
660	1	0.866667	0	0	0.4	0	1	0		0	0	0	0	0	0	0	0		0	0.133333	1	1	0.6	1	0	1
720	1	1	0.133333	0.533333	0.266667	0.266667	1	0		0	0	0	0	0	0	0	0		0	0	0.866667	0.466667	0.733333	0.733333	0	1
780	1	1	0	0.133333	0	0.2	1	0.466667		0	0	0	0	0.0666667	0	0	0		0	0	1	0.866667	0.933333	0.8	0	0.533333
840	1	1	0.133333	0	0	0.733333	1	0.533333		0	0	0	0	1	0	0	0		0	0	0.866667	1	0	0.266667	0	0.466667
900	1	1	0	0	0.933333	1	1	1		0	0	0	0	0.0666667	0	0	0		0	0	1	1	0	0	0	0
Fig 3 C
Control-W
0.6	0.96	0.92	0.506667	0.253333	1	0.533333	0.853333		One way ANOVA
ChR2-W									Sidak's multiple comparisons test	Mean Diff.	95.00% CI of diff.	Significant?	Summary	Adjusted P Value
0.573333	0.32	0.293333	0.12	0.226667	0.6	0.653333	0.32		Control-W vs. ChR2-W	0.315	0.07748 to 0.5525	Yes	**	0.006
Control-R									Control-R vs. ChR2-R	-0.02	-0.2575 to 0.2175	No	ns	0.9955
0	0	0	0	0	0	0	0		Control-S vs. ChR2-S	-0.295	-0.5325 to -0.05748	Yes	*	0.0106
ChR2-R
0	0	0.16	0	0	0	0.4	0.04
Control-S
0.08	0.493333	0.746667	0	0.466667	0.146667	0.426667	0.68
ChR2-S
0.426667	0.68	0.706667	0.88	0.613333	0.4	0.346667	0.68
Fig 3 E
	Wakefulness								REM								NREM
60	0.4	0.2	0.933333	0	1	1	1		0	0	0	0	0	0	0		0.6	0.8	0.0666667	1	0	0	0
120	0.6	0.133333	0	0.133333	1	0.933333	1		0	0	0	0	0	0	0		0.4	0.866667	1	0.866667	0	0.0666667	0
180	1	0	0.933333	0.266667	1	0	1		0	0	0	0	0	0	0		0	1	0.0666667	0.733333	0	1	0
240	1	0	1	0.2	1	0	1		0	0	0	0	0	0	0		0	1	0	0.8	0	1	0
300	1	0.133333	1	0.2	1	0.2	1		0	0.6	0	0	0	0	0		0	0.266667	0	0.8	0	0.8	0
360	1	0.2	1	0.133333	1	0	0.4		0	0	0	0	0	0	0		0	0.8	0	0.866667	0	1	0.6
420	0.666667	0	0.333333	0.2	0.266667	0	0		0	0	0	0	0	0	0		0.333333	1	0.666667	0.8	0.733333	1	1
480	0	0	0.333333	0	0	0	0.133333		0	0	0	0.533333	0	0	0		1	1	0.666667	0.466667	1	1	0.866667
540	0	0	0.266667	0.533333	0.666667	0	0		0	0.0666667	0	0.133333	0	0	0		1	0.933333	0.733333	0.333333	0.333333	1	1
600	0	0	0	0.266667	0	0.0666667	0.133333		0	1	0	0	0	0	0		1	0	1	0.733333	1	0.933333	0.866667
660	0	0.933333	0.866667	0	0	0.4	0		0	0.0666667	0	0	0	0	0		1	0	0.133333	1	1	0.6	1
720	0	1	1	0.266667	0.2	0	0		0	0	0	0	0	0	0		1	0	0	0.733333	0.8	1	1
780	0	1	1	0.333333	0	0	0		0	0	0	0	0	0	0		1	0	0	0.666667	1	1	1
840	0	1	1	0	0.133333	0	0		0	0	0	0.133333	0	0	0		1	0	0	0.866667	0.866667	1	1
900	0	1	0.666667	0.533333	0	0.333333	0.466667		0	0	0	0.466667	0.4	0	0		1	0	0.333333	0	0.6	0.666667	0.533333
Fig 3 F
Control-W
0.8	0.0933333	0.773333	0.16	1	0.426667	1		One way ANOVA
ChR2-W								Sidak's multiple comparisons test	Mean Diff.	95.00% CI of diff.	Significant?	Summary	Adjusted P Value
0.333333	0.04	0.386667	0.226667	0.386667	0.0133333	0.133333		Control-W vs. ChR2-W	0.3905	0.07798 to 0.7030	Yes	*	0.0104
Control-R								Control-R vs. ChR2-R	-0.03238	-0.3449 to 0.2801	No	ns	0.9916
0	0.12	0	0	0	0	0		Control-S vs. ChR2-S	-0.3581	-0.6706 to -0.04560	Yes	*	0.0204
ChR2-R
0	0.213333	0	0.133333	0	0	0
Control-S
0.2	0.786667	0.226667	0.84	0	0.573333	0
ChR2-S
0.666667	0.746667	0.613333	0.64	0.613333	0.986667	0.866667
																																								0.666667	0.746667	0.613333	0.64	0.613333	0.986667	0.866667

## Sheet: Figure 4
Fig 4 B
	Wakefulness															REM															NREM
60	0.666667	0	0	1	0	0	0.4	0.266667	0	0.533333	0	0.333333	0	1		0	0	0.666667	0	0	0	0	0	0	0	0	0.6	0	0		0.333333	1	0.333333	0	1	1	0.6	0.733333	1	0.466667	1	0.0666667	1	0
120	0.466667	0	0	1	0	0	0.133333	0.333333	0.133333	0.666667	0.466667	0	0.866667	1		0	0.266667	1	0	0	0	0	0	0	0	0	0	0	0		0.533333	0.733333	0	0	1	1	0.866667	0.666667	0.866667	0.333333	0.533333	1	0.133333	0
180	0.333333	0.133333	0	1	0.2	0	0.133333	0	0	0	0	0	0.333333	1		0	0.0666667	1	0	0	0	0	0	0	0	0	0	0	0		0.666667	0.8	0	0	0.8	1	0.866667	1	1	1	1	1	0.666667	0
240	0.266667	0	0.933333	1	0	0.333333	0.333333	0.6	0.466667	0	0	0	0	1		0	0.466667	0.0666667	0	0	0	0	0	0	0	0	0	0	0		0.733333	0.533333	0	0	1	0.666667	0.666667	0.4	0.533333	1	1	1	1	0
300	0	0.6	0.266667	0.733333	0	0	0.466667	1	0	0	0	0	0	1		0.933333	0.4	0	0	0	0	0	0	0	0	0.933333	0	0	0		0.0666667	0	0.733333	0.266667	1	1	0.533333	0	1	1	0.0666667	1	1	0
360	0.933333	1	0.733333	0.0666667	0.133333	0	0.2	0.466667	0.133333	0	0	0	0	1		0.0666667	0	0	0	0.4	0	0	0	0.333333	0	0	0	0	0		0	0	0.266667	0.933333	0.466667	1	0.8	0.533333	0.533333	1	1	1	1	0
420	1	1	1	0.133333	0	0	0.2	0.4	0.133333	0	0	0	0	1		0	0	0	0	0	0	0	0	0	0	0	0	0	0		0	0	0	0.866667	1	1	0.8	0.6	0.866667	1	1	1	1	0
480	1	0.933333	1	0	0	0.733333	0	1	0	0.2	0.266667	0	0	1		0	0	0	0	0	0	0	0	0	0	0	0.4	0	0		0	0.0666667	0	1	1	0.266667	1	0	1	0.8	0.733333	0.6	1	0
540	1	0	1	0.466667	0	1	0.333333	0.333333	0	0	0	0	0	1		0	0	0	0	0	0	0	0	0.466667	0.333333	0	1	0	0		0	1	0	0.533333	1	0	0.666667	0.666667	0.533333	0.666667	1	0	1	0
600	0.866667	0.133333	1	1	0.4	0.2	0.133333	0.333333	0	0	0	0.733333	0	1		0	0	0	0	0	0	0.466667	0	1	1	0.333333	0.266667	0.466667	0		0.133333	0.866667	0	0	0.6	0.8	0.4	0.666667	0	0	0.666667	0	0.533333	0
660	0.733333	0.266667	1	0.466667	0	0.133333	0.4	0	0.8	0	0	0.533333	0	1		0	0	0	0	0	0	0	0	0.0666667	1	1	0	1	0		0.266667	0.733333	0	0.533333	1	0.866667	0.6	1	0.133333	0	0	0.466667	0	0
720	0.866667	0	1	0.866667	0.866667	0.2	0.2	0.466667	0.533333	0.666667	0	0.133333	0	0.333333		0	0	0	0	0	0	0	0	0	0.2	0.133333	0	1	0		0.133333	1	0	0.133333	0.133333	0.8	0.8	0.533333	0.466667	0.133333	0.866667	0.866667	0	0.666667
780	0.733333	0.2	1	0.333333	1	0.2	0.6	0	0.466667	0	0	0	0	0.533333		0	0	0	0	0	0	0	0.6	0	0	0.733333	0	1	0		0.266667	0.8	0	0.666667	0	0.8	0.4	0.4	0.533333	1	0.266667	1	0	0.466667
840	0	0	1	0	0.6	0.2	0.0666667	0	0	0	0.266667	0	0.266667	1		0	0	0	0	0	0	0	1	0	0	0.2	0	0.733333	0		1	1	0	1	0.4	0.8	0.933333	0	1	1	0.533333	1	0	0
900	0	0	1	0.333333	0	0	0.266667	0.266667	0	0	0.133333	0	0.666667	1		0	0	0	0	0	0	0	0.2	0	0.133333	0	0	0	0		1	1	0	0.666667	1	1	0.733333	0.533333	1	0.866667	0.866667	1	0.333333	0
Fig 4 C
Control-W
0.346667	0.146667	0.24	0.946667	0.04	0.0666667	0.293333	0.44	0.12	0.24	0.0933333	0.0666667	0.24	1			One way ANOVA
ChR2-W																Sidak's multiple comparisons test	Mean Diff.	95.00% CI of diff.	Significant?	Summary	Adjusted P Value
0.96	0.613333	0.946667	0.333333	0.106667	0.386667	0.173333	0.506667	0.0533333	0.04	0.0533333	0.146667	0	1			Control-W vs. ChR2-W	-0.07429	-0.3303 to 0.1817	No	ns	0.8603
Control-R																Control-R vs. ChR2-R	-0.001905	-0.2579 to 0.2541	No	ns	>0.9999
0.186667	0.24	0.546667	0	0	0	0	0	0	0	0.186667	0.12	0	0			Control-S vs. ChR2-S	0.07619	-0.1798 to 0.3322	No	ns	0.8511
ChR2-R
0.0133333	0	0	0	0.08	0	0.0933333	0	0.36	0.266667	0.0666667	0.333333	0.0933333	0
Control-S
0.466667	0.613333	0.213333	0.0533333	0.96	0.933333	0.706667	0.56	0.88	0.76	0.72	0.813333	0.76	0
ChR2-S
0.0266667	0.386667	0.0533333	0.666667	0.813333	0.613333	0.733333	0.493333	0.586667	0.693333	0.88	0.52	0.906667	0
Fig 4 D
	Wakefulness														REM														NREM
60	0.933333	0	0	0.133333	1	0	0.133333	1	0	0	0	0.733333	1		0	0	0	0	0	0.6	0	0	0	0	0	0	0		0.0666667	1	1	0.866667	0	0.4	0.866667	0	1	1	1	0.266667	0	1	1	0.266667	0
120	1	0	0	0	0.333333	0.333333	0.2	1	0	0	0.666667	0.666667	1		0	0	0	0	0	0.666667	0	0	0	0	0	0	0		0	1	1	1	0.666667	0	0.8	0	1	1	0.333333	0.333333	0	1	0.333333	0.333333	0
180	1	0.133333	0	0.333333	0.666667	0.133333	0.133333	0	0	0.0666667	0	0.133333	1		0	0	0	0.4	0	0	0	0	0	0	0	0	0		0	0.866667	1	0.266667	0.333333	0.866667	0.866667	1	1	0.933333	1	0.866667	0	0.933333	1	0.866667	0
240	1	0	0	0.0666667	1	0	0.266667	0.8	0.133333	1	0.4	0	1		0	0	0.8	0	0	0	0	0	0	0	0	0	0		0	1	0.2	0.933333	0	1	0.733333	0.2	0.866667	0	0.6	1	0	0	0.6	1	0
300	0.0666667	0.133333	0	0	0.666667	0	0	1	0	0	0	0	1		0	0	1	0.8	0	0	0	0	0	0	0	0	0		0.933333	0.866667	0	0.2	0.333333	1	1	0	1	1	1	1	0	1	1	1	0
360	0.466667	0	0	0.2	0	0	0	1	0.0666667	0.0666667	0	0.333333	1		0	0	1	0.666667	0	0	0	0	0.466667	0	0	0	0		0.533333	1	0	0.133333	1	1	1	0	0.466667	0.933333	1	0.666667	0	0.933333	1	0.666667	0
420	1	0	0.0666667	0	0	0	0.133333	1	0.133333	0.866667	0	0.0666667	1		0	0	0.933333	0	0	0	0	0	0	0	0.466667	0	0		0	1	0	1	1	1	0.866667	0	0.866667	0.133333	0.533333	0.933333	0	0.133333	0.533333	0.933333	0
480	1	0	1	0.333333	0	0	0.8	1	0	0.4	0.333333	0	0.8		0	0	0	0	0	0	0	0	0	0	0.0666667	0	0		0	1	0	0.666667	1	1	0.2	0	1	0.6	0.6	1	0.2	0.6	0.6	1	0.2
540	1	0	1	0.333333	0	0	0.466667	1	0.4	0.333333	1	0	0.466667		0	0	0	0	0	0	0	0	0	0	0	0.933333	0		0	1	0	0.666667	1	1	0.533333	0	0.6	0.666667	0	0.0666667	0.533333	0.666667	0	0.0666667	0.533333
600	0.733333	0	1	0.133333	0	0	0.533333	0.933333	0.333333	0.266667	0.0666667	0	0.4		0	0	0	0	0	0	0	0	0	0	0	1	0		0.266667	1	0	0.866667	1	1	0.466667	0.0666667	0.666667	0.733333	0.933333	0	0.6	0.733333	0.933333	0	0.6
660	0.866667	0.8	0.2	1	0.333333	0	0.2	0	0.4	0.133333	0	0.4	0.666667		0	0	0	0	0	0	0	0	0	0	0	0.333333	0		0.133333	0.2	0.8	0	0.666667	1	0.8	1	0.6	0.866667	1	0.266667	0.333333	0.866667	1	0.266667	0.333333
720	0.733333	1	0	1	0	0	0.466667	0	0	0	0	0.933333	0		0	0	0	0	0	0	0	0	0	0	0	0	0		0.266667	0	1	0	1	1	0.533333	1	1	1	1	0.0666667	1	1	1	0.0666667	1
780	0.2	1	0.266667	0	0.266667	0.4	0.2	0.133333	0	0	0.4	0.466667	0		0	0	0	0	0	0.6	0	0	0	0	0	0	0		0.8	0	0.733333	1	0.733333	0	0.8	0.866667	1	1	0.6	0.533333	1	1	0.6	0.533333	1
840	0.6	1	0.466667	0	0	0	0	0.4	0	0	0.466667	0	0		0	0	0	0	0	0	0	0	0	0	0	0	0		0.4	0	0.533333	1	1	1	1	0.6	1	1	0.533333	1	1	1	0.533333	1	1
900	1	1	0.333333	0	0	0	0.133333	0	0.6	0	0	0.266667	0.133333		0	0	0	0	0	0	0	0	0	0	0	0	0		0	0	0.666667	1	1	1	0.866667	1	0.4	1	1	0.733333	0.866667	1	1	0.733333	0.866667
Fig 4 E
Control-W
0.8	0.0533333	0	0.106667	0.733333	0.0933333	0.146667	0.76	0.0266667	0.213333	0.213333	0.306667	1			One way ANOVA
ChR2-W															Sidak's multiple comparisons test	Mean Diff.	95.00% CI of diff.	Significant?	Summary	Adjusted P Value
0.84	0	0.613333	0.2	0	0	0.386667	0.986667	0.186667	0.386667	0.28	0.08	0.733333			Control-W vs. ChR2-W	-0.01846	-0.2932 to 0.2562	No	ns	0.9978
Control-R															Control-R vs. ChR2-R	-0.01949	-0.2942 to 0.2552	No	ns	0.9974
0	0	0.36	0.24	0	0.253333	0	0	0	0	0	0	0			Control-S vs. ChR2-S	0.03795	-0.2368 to 0.3126	No	ns	0.9817
ChR2-R
0	0	0.386667	0.133333	0	0	0	0	0.0933333	0	0.106667	0.386667	0
Control-S
0.2	0.946667	0.64	0.653333	0.266667	0.653333	0.853333	0.24	0.973333	0.786667	0.786667	0.693333	0
ChR2-S
0.16	1	0	0.666667	1	1	0.613333	0.0133333	0.72	0.613333	0.613333	0.533333	0.266667

## Sheet: Figure 5
Fig 5E
Vehicle							Paired t test
0.66	0.4	0.837	1.333	0.428	0.494		P value	0.7047
CNO							P value summary	ns
0.522	0.533	0.783	1.005	0.75	0.331		Significantly different (P < 0.05)?	No
							One- or two-tailed P value?	Two-tailed
							t, df	t=0.4014, df=5
							Number of pairs	6
Fig 5F
Vehicle							Paired t test
1	0.279	0.522	0.331	0.617	0.717		P value	0.0492
CNO							P value summary	*
0.299	0.158	0.382	0.27	0.45	0.417		Significantly different (P < 0.05)?	Yes
							One- or two-tailed P value?	Two-tailed
							t, df	t=2.583, df=5
							Number of pairs	6

## Sheet: Figure 6
Fig 6E
	Vehicle-W							CNO-W							Vehicle-R							CNO-R														CNO-S
1	0.311111	0.31	0.387778	0.835556	0.597778	0.396667		0.13	0.137778	0.326667	0.593333	0.321111	0.121111		0.0788889	0.03	0.124444	0	0.00666667	0.02		0.0777778	0.0711111	0.0777778	0.0322222	0.0744444	0.0944444		0.61	0.66	0.487778	0.164444	0.395556	0.583333		0.792222	0.791111	0.595556	0.374444	0.604444	0.784444
2	0.148889	0.122222	0.268889	0.322222	0.103333	0.163333		0.0633333	0.155556	0.0666667	0.244444	0.1	0.144444		0.142222	0.0333333	0.105556	0.0733333	0.14	0.127778		0.0911111	0.09	0.161111	0.0644444	0.125556	0.0566667		0.708889	0.844444	0.625556	0.604444	0.756667	0.708889		0.845556	0.754444	0.772222	0.691111	0.774444	0.798889
3	0.0588889	0.104444	0.771111	0.187778	0.227778	0.201111		0.12	0.0944444	0.331111	0.272222	0.3	0.153333		0.17	0.118889	0.0611111	0.108889	0.135556	0.145556		0.0844444	0.107778	0.0566667	0.0444444	0.104444	0.147778		0.771111	0.776667	0.167778	0.703333	0.636667	0.653333		0.795556	0.797778	0.612222	0.683333	0.595556	0.698889
4	0.568889	0.354444	0.0622222	0.376667	0.584444	0.312222		0.0888889	0.575556	0.461111	0.501111	0.221111	0.297778		0.0288889	0.0388889	0.171111	0.03	0.04	0.115556		0.0966667	0.0311111	0.0422222	0.0577778	0.103333	0.116667		0.402222	0.606667	0.766667	0.593333	0.375556	0.572222		0.814444	0.393333	0.496667	0.441111	0.675556	0.585556
5	0.114444	0.0555556	0.272222	0.303333	0.443333	0.633333		0.632222	0.07	0.117778	0.271111	0.0977778	0.0777778		0.125556	0.181111	0.09	0.107778	0.0533333	0.0755556		0.0711111	0.118889	0.134444	0.0888889	0.111111	0.204444		0.76	0.763333	0.637778	0.588889	0.503333	0.291111		0.296667	0.811111	0.747778	0.64	0.791111	0.717778
6	0.412222	0.502222	0.132222	0.353333	0.221111	0.0977778		0.127778	0.358889	0.131111	0.558889	0.428889	0.28		0.103333	0.04	0.162222	0.0377778	0.121111	0.151111		0.164444	0.0933333	0.147778	0.0533333	0.0733333	0.124444		0.484444	0.457778	0.705556	0.608889	0.657778	0.751111		0.707778	0.547778	0.721111	0.387778	0.497778	0.595556
Fig 6F
	Vehicle-W							CNO-W							Vehicle-R							CNO-R							Vehicle-S							CNO-S
12	1	0.502222	0.792222	0.685556	0.94	0.664444		0.575556	0.462222	0.483333	0.411111	0.626667	0.74		0	0.0522222	0	0	0	0.0533333		0.04	0.00777778	0.0111111	0	0.02	0.0655556		0	0.445556	0.207778	0.314444	0.06	0.282222		0.384444	0.53	0.505556	0.588889	0.353333	0.194444
13	0.848889	0.768889	0.595556	0.471111	0.725556	0.675556		0.398889	0.443333	0.194444	0.27	0.738889	0.548889		0	0.0355556	0.0111111	0.0211111	0.0233333	0.0288889		0.0533333	0.0733333	0.0488889	0.0588889	0	0.0444444		0.151111	0.195556	0.393333	0.507778	0.251111	0.295556		0.547778	0.483333	0.756667	0.671111	0.261111	0.406667
14	0.83	0.691111	0.934444	0.448889	0.857778	0.704444		0.181111	0.361111	0.353333	0.357778	0.94	0.573333		0	0.0444444	0	0.0188889	0	0.0322222		0.1	0.0844444	0.0188889	0.0311111	0	0.0211111		0.17	0.542222	0.0655556	0.532222	0.142222	0.263333		0.718889	0.554444	0.627778	0.611111	0.06	0.405556
15	0.793333	0.581111	0.667778	0.748889	0.925556	0.606667		0.274444	0.628889	0.327778	0.662222	0.875556	0.856667		0	0.07	0	0	0	0.0322222		0.117778	0.00555556	0.02	0	0	0.0455556		0.206667	0.348889	0.304444	0.251111	0.0744444	0.361111		0.607778	0.365556	0.652222	0.337778	0.124444	0.0977778
16	0.976667	0.497778	0.622222	0.206667	0.318889	0.0933333		0.671111	0.633333	0.566667	0.325556	0.732222	0.298889		0	0.0255556	0	0.0988889	0.0522222	0.115556		0.0488889	0.0366667	0	0.0244444	0.0411111	0.11		0.0233333	0.476667	0.377778	0.694444	0.628889	0.791111		0.28	0.33	0.433333	0.65	0.226667	0.591111
17	0.918889	0.956667	0.388889	0.632222	0.145556	0.397778		0.595556	0.583333	0.883333	0.855556	0.0611111	0.743333		0	0.0322222	0.0244444	0	0.108889	0.132222		0.0588889	0.0377778	0	0	0.0877778	0.0211111		0.0811111	0.0111111	0.586667	0.367778	0.745556	0.47		0.345556	0.378889	0.116667	0.144444	0.851111	0.235556
Fig 6G
Vehicle-W							One way ANOVA
1.08778	0.891111	1.49	1.72222	1.51333	1.07333		Sidak's multiple comparisons test	Mean Diff.	95.00% CI of diff.	Significant?	Summary	Adjusted P Value
CNO-W							Vehicle-W vs. CNO-W	0.3261	-0.07785 to 0.7301	No	ns	0.1048
0.402222	0.963333	1.18556	1.61111	0.942222	0.716667		Vehicle-R vs. CNO-R	0.006111	-0.1122 to 0.1244	No	ns	0.9974
Vehicle-R							Vehicle-S vs. CNO-S	-0.3322	-0.7815 to 0.1170	No	ns	0.1376
0.42	0.221111	0.462222	0.212222	0.322222	0.408889
CNO-R
0.35	0.3	0.337778	0.198889	0.407778	0.415556
Vehicle-S
2.49222	2.88778	2.04778	2.06556	2.16444	2.51778
CNO-S
3.24778	2.73667	2.47667	2.19	2.65	2.86778
Fig 6H
Vehicle-W							One way ANOVA
3.47222	2.54333	2.99	2.35444	3.44889	2.65111		Sidak's multiple comparisons test	Mean Diff.	95.00% CI of diff.	Significant?	Summary	Adjusted P Value
CNO-W							Vehicle-W vs. CNO-W	0.8624	0.1330 to 1.592	Yes	*	0.0165
1.43	1.89556	1.35889	1.70111	3.18111	2.71889		Vehicle-R vs. CNO-R	-0.07407	-0.8035 to 0.6553	No	ns	0.9919
Vehicle-R							Vehicle-S vs. CNO-S	-0.7467	-1.476 to -0.01726	Yes	*	0.0435
0	0.202222	0.0111111	0.04	0.0233333	0.146667
CNO-R
0.311111	0.171111	0.0988889	0.09	0.02	0.176667
Vehicle-S
0.527778	1.53222	0.971111	1.60556	0.527778	1.20222																														CNO-S
CNO-S																																			2.25889	1.93333	2.54222	2.20889	0.798889	1.10444
2.25889	1.93333	2.54222	2.20889	0.798889	1.10444

## Sheet: Figure 7
Fig 7A
Wake-NACL					Wake-CNO					Paired t test
10	24	19	18		11	10	2	7		P value	0.6416
19	19	13	15		14	14	14	20		P value summary	ns
3	14	16	9		4	12	17	20		Significantly different (P < 0.05)?	No
3	8	17	18		19	10	22	19		One- or two-tailed P value?	Two-tailed
9	13	18	4		3	18	26	14		t, df	t=0.4949, df=5
7	9	14	12		5	22	21	17		Number of pairs	6
Fig 7B
NREM-NACL					NREM-CNO					Paired t test
10	25	19	18		11	12	2	7		P value	0.5419
19	20	16	16		14	16	17	21		P value summary	ns
3	15	15	10		3	13	17	20		Significantly different (P < 0.05)?	No
2	9	18	19		18	15	23	20		One- or two-tailed P value?	Two-tailed
8	13	18	4		3	19	26	17		t, df	t=0.6542, df=5
6	9	14	14		5	23	22	17		Number of pairs	6
Fig 7C
REM-NACL					REM-CNO					Paired t test
6	1	1	2		1	6	1	2		P value	0.1502
0	3	7	3		1	8	8	10		P value summary	ns
1	10	4	5		1	8	7	6		Significantly different (P < 0.05)?	No
1	3	5	3		2	6	4	6		One- or two-tailed P value?	Two-tailed
0	6	8	3		0	3	7	6		t, df	t=1.698, df=5
0	4	6	7		1	2	6	10		Number of pairs	6
Fig 7D
Wake-NACL					Wake-CNO					Paired t test
2	14	11	17		4	40	43	28		P value	0.0976
24	24	32	32		34	22	27	33		P value summary	ns
8	10	12	11		8	20	26	32		Significantly different (P < 0.05)?	No
11	18	25	17		11	17	19	24		One- or two-tailed P value?	Two-tailed
8	9	11	13		10	13	11	11		t, df	t=2.034, df=5
4	12	11	8		7	16	14	16		Number of pairs	6
Fig 7E
NREM-NACL					NREM-CNO					Paired t test
1	13	11	17		3	39	43	29		P value	0.0919
25	28	32	33		33	23	29	36		P value summary	ns
8	9	11	11		8	22	26	35		Significantly different (P < 0.05)?	No
10	17	24	18		10	19	21	24		One- or two-tailed P value?	Two-tailed
7	10	10	12		9	12	11	10		t, df	t=2.081, df=5
5	13	10	8		7	15	14	16		Number of pairs	6
Fig 7F
REM-NACL					REM-CNO					Paired t test
1	2	2	4		0	0	0	0		P value	0.5805
4	6	3	7		3	6	6	6		P value summary	ns
1	1	2	1		0	4	4	7		Significantly different (P < 0.05)?	No
1	2	3	3		0	3	5	5		One- or two-tailed P value?	Two-tailed
1	2	2	0		2	1	4	1		t, df	t=0.5906, df=5
1	4	2	1		1	1	4	2		Number of pairs	6
Fig 7G
Wake-NACL					Wake-CNO					Paired t test
2200	1120	1952	876		1384	2612	3284	188		P value	0.1465
2300	544	324	1208		2344	404	704	764		P value summary	ns
3016	544	2144	1324		2892	236	436	1200		Significantly different (P < 0.05)?	No
3532	1424	1272	1572		3376	528	1020	1364		One- or two-tailed P value?	Two-tailed
3112	788	872	2276		2800	628	868	1368		t, df	t=1.718, df=5
2188	1156	892	924		2064	656	660	400		Number of pairs	6
Fig 7H
NREM-NACL					NREM-CNO					Paired t test
1328	2236	1500	2600		1820	956	188	2836		P value	0.2396
1300	2904	2888	2168		1232	2896	2656	2556		P value summary	ns
472	2644	1256	1936		668	2872	2872	2152		Significantly different (P < 0.05)?	No
60	2100	2088	1768		180	2944	2516	1968		One- or two-tailed P value?	Two-tailed
488	2560	2464	1172		800	2724	2456	2084		t, df	t=1.335, df=5
1412	2044	2356	2224		1424	2768	2624	2644		Number of pairs	6
Fig 7I
REM-NACL					REM-CNO					Paired t test
72	244	148	124		396	32	128	576		P value	0.4072
0	152	388	224		24	300	240	280		P value summary	ns
112	412	200	340		40	492	292	248		Significantly different (P < 0.05)?	No
8	76	240	260		44	128	64	268		One- or two-tailed P value?	Two-tailed
0	252	264	152		0	248	276	148		t, df	t=0.9044, df=5
0	400	352	452		112	176	316	556		Number of pairs	6
Fig 7J
Wake-NACL					Wake-CNO					Paired t test
3580	2772	2364	3564		1668	2464	1664	1432		P value	0.0184
2236	1068	1876	1560		2164	716	1232	904		P value summary	*
2928	2820	2288	3028		2816	992	1152	1408		Significantly different (P < 0.05)?	Yes
2920	2376	1348	2408		2848	1132	1376	1504		One- or two-tailed P value?	Two-tailed
3472	3304	2356	3492		3320	2256	2624	3456		t, df	t=3.441, df=5
2600	2252	2392	2876		2984	2272	1816	2164		Number of pairs	6
Fig 7K
NREM-NACL					NREM-CNO					Paired t test
12	828	1136	36		1800	1136	1868	2168		P value	0.0195
1256	2328	1684	1868		1360	2788	2176	2624		P value summary	*
656	732	1240	560		784	2468	2320	2096		Significantly different (P < 0.05)?	Yes
624	1180	2132	1152		752	2380	2060	1908		One- or two-tailed P value?	Two-tailed
108	252	1148	108		252	1256	868	128		t, df	t=3.387, df=5
900	1164	1092	696		580	1168	1608	1284		Number of pairs	6
Fig 7L
REM-NACL					REM-CNO					Paired t test
8	0	100	0		132	0	68	0		P value	0.0761
108	204	40	172		76	96	192	72		P value summary	ns
16	48	72	12		0	140	128	96		Significantly different (P < 0.05)?	No
56	44	120	40		0	88	164	188		One- or two-tailed P value?	Two-tailed
20	44	96	0		28	88	108	16		t, df	t=2.230, df=5
100	184	116	28		36	160	176	152		Number of pairs	6
Fig 7M
	NACL							CNO
0	172.837	147.872	164.154	156.345	34.558	30.1614		155.015	144.329	160.933	163.82	34.1461	28.9052
0.1	172.224	148	163.958	156.894	34.6643	32.2479		155.279	143.555	161.436	163.861	34.7181	31.6827
0.2	165.578	145.879	158.036	152.66	29.3657	31.7027		150.52	141.94	156.81	157.254	30.0793	31.2968
0.3	162.336	145.531	155.711	150.738	26.6387	30.6773		148.508	142.89	154.792	152.835	26.702	30.3833
0.4	160.484	145.463	154.453	149.66	25.2754	29.5589		147.986	143.354	154.05	150.662	25.3372	29.7229
0.5	159.465	145.251	153.847	148.872	24.3305	29.0667		147.989	143.834	153.768	149.262	24.595	29.1832
0.6	158.5	144.974	153.723	148.478	23.8596	28.7963		148.361	144.995	153.989	148.763	24.33	29.0038
0.7	157.802	145.219	153.926	148.584	23.9944	28.6639		148.674	145.48	154.173	148.547	24.5668	28.9269
0.8	157.381	146.045	154.191	148.73	24.1982	28.6856		149.203	145.815	154.566	148.77	24.9429	28.9144
0.9	156.627	146.49	154.193	148.939	24.2382	28.625		149.195	146.156	154.855	148.915	25.1603	28.9965
1	155.963	146.883	154.435	148.968	24.1545	28.6005		149.234	146.668	155.106	149.153	25.2639	28.9826
1.1	155.8	147.346	154.874	149.449	24.2611	28.7822		149.477	147.128	155.453	149.384	25.576	29.0243
1.2	155.822	147.726	154.957	149.513	24.4739	28.9273		149.396	147.429	155.662	149.632	25.4897	29.1049
1.3	155.534	147.997	155.081	149.476	24.6287	29.1179		149.436	147.826	155.8	149.916	25.5464	29.2256
1.4	155.354	148.049	155.314	149.792	24.4401	29.1656		149.734	148.077	155.992	150.45	25.6863	29.4649
1.5	155.33	148.231	155.222	149.979	24.299	29.2175		149.554	148.329	156.224	150.846	25.9602	29.6472
1.6	155.182	148.272	155.27	150.279	24.3652	29.3627		149.567	148.737	156.265	150.875	26.0074	29.916
1.7	155.111	148.413	155.181	150.481	24.4775	29.465		149.52	148.859	156.316	150.907	25.8771	29.9033
1.8	154.761	148.505	155.323	150.577	24.3184	29.6819		149.513	148.839	156.159	151.042	25.7873	29.9005
1.9	154.536	148.82	155.483	150.572	24.3342	29.4863		149.576	148.812	156.064	151.184	25.8611	30.0392
2	154.423	148.751	155.391	150.314	24.3061	29.6938		149.663	148.93	156.106	151.185	25.931	30.2843
2.1	154.415	148.885	155.265	150.113	24.4634	29.7324		149.63	149.103	156.081	151.043	25.903	30.4851
2.2	154.184	148.975	155.108	149.862	24.3007	29.6825		149.456	149.075	155.981	150.75	25.8022	30.4408
2.3	154.159	149.165	155.086	149.827	24.2236	29.7556		149.504	149.03	155.887	150.533	25.7808	30.3458
2.4	154.177	149.237	155.136	149.82	24.151	29.7977		149.264	149.082	155.904	150.632	25.8412	30.5173
2.5	153.942	149.16	154.808	149.878	24.0296	29.758		149.214	149.044	155.728	150.645	25.7095	30.4099
2.6	153.818	149.241	154.787	149.868	23.9827	29.7885		149.177	149.052	155.548	150.605	25.5343	30.2669
2.7	153.539	149.607	154.812	149.748	24.0242	29.7068		148.953	149.089	155.384	150.671	25.4194	30.4183
2.8	153.164	149.655	154.544	149.797	23.9128	29.7129		149.087	148.986	155.288	150.697	25.4153	30.4507
2.9	153.161	149.59	154.495	149.898	23.8181	29.5262		149.016	148.98	155.278	150.625	25.3602	30.1024
3	152.998	149.689	154.47	149.955	23.7602	29.343		149.116	149.106	155.041	150.581	25.1405	30.1483
3.1	152.879	150.004	154.334	149.853	23.7197	29.2346		149.193	149.133	154.849	150.477	24.9934	30.1851
3.2	152.654	150.355	154.169	149.755	23.73	29.151		149.017	149.159	154.806	150.565	24.93	30.0571
3.3	152.457	150.247	153.903	149.724	23.6174	28.9904		148.731	148.912	154.593	150.272	24.8585	29.7225
3.4	152.175	150.282	153.575	149.604	23.6085	28.7061		148.738	148.763	154.527	150.239	24.8451	29.5724
3.5	151.992	150.057	153.507	149.676	23.5183	28.4804		148.686	148.484	154.431	150.355	24.6761	29.2895
3.6	151.83	149.944	153.27	149.639	23.252	28.1848		148.473	148.206	154.263	150.367	24.6161	28.8332
3.7	151.831	149.883	153.292	149.471	23.241	27.997		148.325	147.915	154.175	150.284	24.4876	28.5846
3.8	151.606	149.687	153.298	149.496	23.1533	27.8677		148.369	147.518	154.169	150.285	24.4006	28.5559
3.9	151.36	149.088	153.227	149.32	23.0714	27.8119		148.214	147.042	154.085	150.253	24.3669	28.331
4	151.302	148.422	152.852	149.182	22.8803	27.4771		147.88	146.809	153.789	149.99	24.216	28.0294
4.1	151.148	147.929	152.715	148.97	22.7868	27.3505		147.806	146.798	153.521	149.932	23.9649	27.6701
4.2	151.123	147.603	152.595	149.022	22.7246	27.2658		147.725	146.594	153.335	149.993	23.9787	27.5517
4.3	151.31	147.423	152.593	149.264	22.567	27.0456		147.641	146.237	153.175	150.025	24.0437	27.3809
4.4	151.062	146.946	152.483	148.999	22.4556	26.8908		147.575	146.109	153.024	149.705	23.8262	27.2831
4.5	151.019	146.542	152.333	148.783	22.3967	26.7645		147.35	145.853	153.007	149.502	23.6492	27.2098
4.6	150.947	146.312	152.244	148.514	22.4309	26.6887		147.244	145.536	152.961	149.539	23.5112	27.0682
4.7	150.721	146.281	152.165	148.583	22.311	26.5931		147.22	145.361	152.773	149.42	23.3475	26.876
4.8	150.768	146.088	152.017	148.581	22.0253	26.3945		147.103	145.342	152.452	149.321	23.2593	26.7336
4.9	150.815	145.684	151.844	148.501	22.0612	26.2479		147.089	145.132	152.33	149.228	23.4394	26.6722
5	150.668	145.657	151.701	148.605	22.0278	26.0345		147.362	144.859	152.301	148.962	23.3945	26.3838
5.1	150.477	145.467	151.772	148.437	21.9295	25.9946		147.125	144.66	152.216	148.965	23.0798	26.1653
5.2	150.463	145.311	151.82	148.36	21.7865	25.9612		146.963	144.591	152.164	148.82	22.8665	25.996
5.3	150.408	145.103	151.595	148.237	21.6131	25.7596		146.976	144.606	151.93	148.713	22.7502	26.03
5.4	150.27	144.936	151.59	148.036	21.438	25.6696		146.842	144.578	151.888	148.664	22.8457	26.1347
5.5	150.279	144.506	151.703	148.046	21.4587	25.4773		146.934	144.331	151.886	148.711	22.7686	26.001
5.6	150.412	144.659	151.564	148.142	21.3743	25.3964		147.188	144.094	151.834	148.659	22.6301	25.7031
5.7	150.465	144.467	151.312	148.09	21.305	25.3894		146.917	144.002	151.914	148.668	22.5507	25.675
5.8	150.468	144.421	151.208	148.023	21.3358	25.2945		146.714	144.024	151.734	148.578	22.4484	25.7339
5.9	150.367	144.388	151.103	148.124	21.2438	25.1829		146.915	143.959	151.56	148.325	22.2654	25.6485
6	150.276	144.477	151.154	148.107	21.1642	25.2595		146.901	143.826	151.607	148.545	22.2165	25.6018
6.1	150.36	144.378	150.951	148.107	21.1926	25.3387		146.907	143.721	151.704	148.781	22.1551	25.6228
6.2	150.064	144.319	151.054	148.096	21.0017	25.2395		146.933	143.643	151.607	148.624	22.0379	25.5096
6.3	150	144.419	151.137	147.952	20.8169	25.2878		146.868	143.613	151.451	148.645	21.9251	25.4024
6.4	150.184	144.32	151.134	148.02	20.8582	25.3347		146.743	143.665	151.397	148.67	21.9745	25.5226
6.5	150.306	144.214	151.007	147.975	20.9815	25.3224		146.827	143.552	151.44	148.574	21.7885	25.4825
6.6	150.283	144.109	151.019	147.997	20.8239	25.379		146.886	143.442	151.475	148.501	21.671	25.4928
6.7	150.137	144.134	151.07	148.056	20.7542	25.3639		146.722	143.384	151.421	148.34	21.6178	25.602
6.8	150.102	143.905	151.077	148.085	20.6873	25.56		146.666	143.312	151.15	148.133	21.5097	25.7024
6.9	150.025	143.874	150.962	147.971	20.5784	25.5171		146.601	143.312	151.114	148.116	21.4216	25.6956
7	150.086	143.765	151.081	147.75	20.574	25.6303		146.619	143.304	151.238	148.205	21.3447	25.7348
7.1	150.231	143.763	151.009	147.752	20.58	25.5547		146.524	143.219	151.134	148.069	21.4287	25.8964
7.2	150.108	143.754	150.989	147.712	20.5153	25.6706		146.491	143.081	151.067	148.013	21.3594	25.9551
7.3	150.15	143.602	150.842	147.494	20.6306	25.6961		146.155	143.166	151.148	147.952	21.2272	25.9684
7.4	150.017	143.607	150.7	147.323	20.6066	25.6432		146.006	143.266	151.037	147.916	21.0667	25.8518
7.5	149.908	143.682	150.849	147.185	20.3151	25.7063		146.06	143.187	150.882	147.78	21.0232	25.9912
7.6	149.778	143.449	150.894	147.022	20.2916	25.6342		145.914	143.029	150.778	147.63	20.8989	26.08
7.7	149.753	143.386	150.788	146.93	20.1638	25.7228		145.866	143.002	150.754	147.364	20.7748	25.9828
7.8	149.993	143.576	150.78	146.762	20.0872	25.8714		145.785	142.896	150.809	147.248	20.7147	25.8647
7.9	149.943	143.648	150.674	146.746	19.9868	25.83		145.526	142.906	150.828	147.264	20.6181	25.9809
8	149.692	143.544	150.643	146.432	19.738	25.6091		145.358	142.883	150.643	147.133	20.6146	25.9259
8.1	149.771	143.102	150.538	146.331	19.726	25.6205		145.286	142.915	150.565	146.977	20.5402	25.9009
8.2	149.595	143.071	150.448	146.114	19.6399	25.6588		145.133	142.746	150.45	146.951	20.4293	25.6951
8.3	149.513	142.949	150.233	145.975	19.4373	25.4865		145.121	142.761	150.465	146.603	20.2545	25.6896
8.4	149.416	142.861	150.198	146.003	19.4433	25.3443		144.883	142.687	150.13	146.436	20.2992	25.6296
8.5	149.439	142.789	150.124	145.748	19.4038	25.2544		144.616	142.533	150.17	146.221	20.0871	25.5728
8.6	149.462	142.65	150.269	145.559	19.3982	25.1599		144.566	142.473	150.106	146.043	19.8953	25.3724
8.7	149.417	142.508	150.123	145.449	19.3835	24.988		144.538	142.334	150.11	145.884	19.9629	25.2092
8.8	149.321	142.526	149.928	145.256	19.1842	24.9174		144.519	142.283	149.816	145.776	19.8964	25.2019
8.9	149.121	142.175	149.738	145.135	19.1795	24.8979		144.376	142.239	149.626	145.836	19.7933	25.1056
9	149.125	142.288	149.475	145.245	19.0687	24.612		144.222	142.053	149.442	145.694	19.7616	25.0445
9.1	149.064	142.145	149.419	145.363	18.9412	24.5067		144.043	141.989	149.363	145.349	19.689	24.8095
9.2	149.012	141.951	149.482	144.938	18.8066	24.5246		144.001	141.815	149.348	145.232	19.357	24.7056
9.3	148.954	141.816	149.521	144.67	18.6417	24.3518		144.043	141.709	149.197	145.222	19.1493	24.5475
9.4	148.899	141.69	149.262	144.705	18.4328	24.2467		144.106	141.506	148.865	145.111	19.0885	24.018
9.5	148.893	141.545	149.109	144.675	18.5428	24.0961		143.7	141.254	148.76	144.987	19.0508	23.8883
9.6	148.911	141.434	149.067	144.652	18.4291	23.8838		143.401	141.34	148.753	145.027	18.9886	23.8631
9.7	148.61	141.23	148.877	144.478	18.2438	23.8033		143.366	141.255	148.794	144.711	18.9042	23.8665
9.8	148.716	141.18	148.636	144.397	18.2261	23.5198		143.42	141.08	148.678	144.478	18.8167	23.7762
9.9	148.735	141.193	148.53	144.42	18.3747	23.3406		143.268	141.02	148.605	144.602	18.5816	23.6041
10	148.787	141.119	148.499	144.323	18.2499	23.2121		143.027	140.854	148.481	144.595	18.6391	23.4078
10.1	148.732	141.052	148.629	144.282	18.0432	22.944		143.117	140.666	148.356	144.488	18.5902	23.3286
10.2	148.599	140.831	148.504	144.438	17.6969	22.8996		143.103	140.437	148.221	144.297	18.4	23.188
10.3	148.455	140.664	148.274	144.473	17.6092	22.8415		143.086	140.38	148.222	144.113	18.3379	23.1328
10.4	148.207	140.805	148.382	144.117	17.4156	22.6023		142.844	140.21	148.099	144.095	18.1519	22.9777
10.5	148.184	140.571	148.202	143.759	17.4167	22.5131		142.502	140.019	147.802	144.007	18.0712	22.8752
10.6	148.161	140.265	147.762	143.652	17.2453	22.5198		142.819	140.118	147.801	143.938	17.866	22.7009
10.7	148.108	140.095	147.746	143.939	17.1798	22.3202		142.699	139.973	147.885	143.977	17.8447	22.587
10.8	148.244	139.958	147.711	143.915	17.1937	22.1651		142.478	139.576	147.799	143.842	17.7562	22.5145
10.9	148.285	139.939	147.671	143.67	17.2759	21.9553		142.451	139.612	147.735	143.802	17.5906	22.2737
11	148.174	139.784	147.7	143.69	17.0125	21.8382		142.53	139.468	147.613	143.792	17.5231	22.2341
11.1	148.219	139.734	147.346	143.385	16.8946	21.7214		142.316	139.233	147.595	143.658	17.4783	22.3362
11.2	148.238	139.801	147.317	143.328	16.7848	21.6402		142.376	139.218	147.463	143.449	17.4801	22.1332
11.3	148.125	139.864	147.212	143.193	16.7081	21.4743		142.365	138.915	147.513	143.331	17.5217	21.8647
11.4	147.844	139.533	147.235	143.195	16.7107	21.4781		142.048	138.832	147.378	143.334	17.3738	21.8298
11.5	147.915	139.593	147.261	143.048	16.7791	21.3175		141.981	138.791	147.293	143.118	17.2335	21.6761
11.6	147.803	139.238	147.131	143.104	16.5767	21.1371		142.052	138.739	147.191	143.129	17.1577	21.5497
11.7	147.669	139.296	147.027	143.092	16.2821	21.0914		141.752	138.778	147.289	143.211	17.1802	21.4822
11.8	147.781	139.104	146.956	142.879	16.3628	21.0705		141.837	138.828	147.283	143.175	17.0599	21.341
11.9	147.64	138.71	146.783	142.775	16.3309	20.8132		141.946	138.581	147.065	143.144	17.0656	21.185
12	147.475	138.58	146.717	142.709	16.301	20.8925		141.824	138.443	146.991	143.065	17.0124	21.1269
12.1	147.464	138.546	146.68	142.802	16.1651	20.7702		141.741	138.443	146.801	142.893	16.6151	21.0546
12.2	147.417	138.709	146.44	142.711	16.0463	20.5053		141.504	138.309	146.761	142.648	16.5622	20.9865
12.3	147	138.714	146.191	142.518	15.9708	20.4698		141.405	138.243	146.798	142.546	16.7982	20.994
12.4	147.01	138.506	146.298	142.397	15.8501	20.5225		141.325	138.054	146.689	142.446	16.7556	20.9558
12.5	147.101	138.529	146.269	142.265	15.8168	20.2798		141.277	137.931	146.659	142.439	16.6812	20.8637
12.6	147.173	138.401	146.295	142.092	15.8052	20.0226		141.17	137.948	146.618	142.294	16.4012	20.7186
12.7	147.1	138.221	146.323	142.137	15.6367	20.1145		141.116	137.944	146.516	142.067	16.3993	20.6537
12.8	147.089	138.163	146.258	142.14	15.5319	20.147		141.183	137.849	146.366	141.869	16.289	20.5139
12.9	147.18	138.102	146.308	141.929	15.5954	20.1024		141.123	137.615	146.31	141.946	16.1842	20.4411
13	147.151	138.124	146.134	141.663	15.6211	19.8692		141.023	137.673	146.17	142.037	16.1902	20.359
13.1	146.942	138.199	146.09	141.53	15.368	19.6884		140.928	137.656	146.09	141.803	16.1726	20.1903
13.2	146.88	138.206	146.153	141.731	15.2066	19.7916		140.701	137.605	146.152	141.719	16.087	20.0482
13.3	146.84	138.148	146.105	141.681	15.1656	19.6464		140.643	137.53	146.078	141.782	15.9729	19.9453
13.4	146.72	137.937	145.836	141.632	15.1693	19.3469		140.628	137.346	146.019	141.788	15.927	19.9398
13.5	146.626	138.131	145.69	141.776	15.1737	19.3939		140.622	137.364	145.755	141.611	15.7671	19.9422
13.6	146.556	137.745	145.695	141.638	14.998	19.5215		140.665	137.335	145.828	141.339	15.6524	20.0263
13.7	146.469	137.6	145.514	141.423	14.9616	19.3125		140.797	137.149	145.727	141.375	15.5596	19.947
13.8	146.594	137.714	145.659	141.409	14.9848	19.0984		140.683	137.024	145.537	141.412	15.6566	19.762
13.9	146.538	137.675	145.707	141.364	14.8553	19.0521		140.468	136.955	145.611	141.34	15.7202	19.5885
14	146.539	137.603	145.818	141.163	14.8126	18.9065		140.295	136.914	145.566	141.321	15.5875	19.5713
14.1	146.449	137.504	145.617	140.993	14.7502	18.8775		140.281	136.901	145.561	141.074	15.2082	19.5194
14.2	146.352	137.468	145.482	140.83	14.6235	18.9799		140.184	136.711	145.492	141.039	15.0966	19.384
14.3	146.339	137.446	145.476	140.695	14.5265	18.9575		139.993	136.685	145.409	140.942	15.2041	19.2096
14.4	146.394	137.249	145.339	140.71	14.475	18.8443		139.745	136.74	145.327	140.884	15.0337	19.2942
14.5	146.303	137.047	145.152	140.654	14.4903	18.621		139.856	136.578	145.319	140.774	15.0863	19.2748
14.6	146.064	137.112	145.159	140.367	14.4445	18.5112		139.868	136.41	145.146	140.57	15.2348	19.0254
14.7	146.097	137.17	145.101	140.432	14.3801	18.4797		139.692	136.314	145.084	140.61	14.9262	18.9884
14.8	146.163	136.961	145.08	140.435	14.2703	18.4335		139.623	136.273	144.781	140.59	14.8446	18.9986
14.9	146.06	137.221	145.076	140.279	14.2441	18.2794		139.661	136.177	144.813	140.626	14.7491	19.0231
15	146.044	136.957	145.052	140.306	14.1999	18.336		139.635	136.17	144.691	140.496	14.7044	18.7564
15.1	146.061	136.913	144.96	140.187	13.8784	18.3148		139.509	136.084	144.651	140.22	14.5755	18.674
15.2	146.034	136.709	144.639	140.104	13.7276	18.2659		139.486	136.254	144.678	140.259	14.4649	18.5826
15.3	145.823	136.622	144.482	140.072	13.7391	18.0352		139.459	136.171	144.778	140.199	14.4267	18.57
15.4	145.888	136.419	144.506	140.012	13.7656	18.1116		139.296	135.828	144.601	140.061	14.5699	18.6191
15.5	145.9	136.486	144.397	139.925	13.7793	18.091		139.435	135.968	144.465	140.007	14.6657	18.6698
15.6	145.914	136.456	144.584	139.726	13.6789	17.8627		139.302	135.906	144.471	140.007	14.4913	18.3747
15.7	145.96	136.254	144.392	139.542	13.6841	17.7892		139.271	135.635	144.461	139.891	14.3485	18.1893
15.8	146.126	136.138	144.195	139.422	13.6132	17.6444		139.257	135.639	144.353	139.875	14.3621	18.2096
15.9	146.222	136.242	144.295	139.474	13.3653	17.7091		138.984	135.614	144.193	139.699	14.3948	18.1398
16	146.066	136.308	144.314	139.561	13.3193	17.5535		138.939	135.357	144.28	139.673	14.1332	18.0547
16.1	145.761	136.405	144.277	139.46	13.2188	17.4954		138.956	135.375	144.36	139.794	14.1803	18.122
16.2	145.835	136.494	144.099	139.478	13.1246	17.4352		138.778	135.335	144.229	139.553	14.153	18.1731
16.3	145.846	136.378	143.96	139.339	13.1107	17.4005		138.67	135.329	144.159	139.5	13.9718	18.0266
16.4	145.817	135.893	143.93	139.135	13.1564	17.3005		138.578	135.371	144.024	139.264	13.9212	17.8728
16.5	145.984	135.742	143.822	139.119	12.972	17.2659		138.41	135.154	143.941	139.31	13.7143	17.8037
16.6	145.874	135.888	143.665	139.104	12.8096	17.1713		138.44	135.172	143.885	139.434	13.6088	17.7577
16.7	145.837	135.893	143.619	139.061	12.7165	17.1077		138.39	135.011	143.752	139.253	13.4968	17.6704
16.8	145.834	135.897	143.614	138.875	12.6803	17.0699		138.267	134.829	143.483	139.143	13.1834	17.6642
16.9	145.655	136.181	143.538	138.74	12.6417	17.0393		138.28	134.914	143.458	139.039	13.1455	17.5027
17	145.62	135.777	143.662	138.805	12.5892	17.0141		138.262	134.908	143.606	139.203	13.13	17.322
17.1	145.786	135.235	143.587	138.833	12.4203	16.7759		138.195	134.85	143.61	139.144	13.0168	17.3749
17.2	145.749	135.431	143.551	138.863	12.4418	16.6635		138.199	134.777	143.548	139.094	13.0388	17.363
17.3	145.743	135.708	143.465	138.838	12.2865	16.7475		138.183	134.628	143.709	138.937	12.9741	17.1607
17.4	145.848	135.691	143.291	138.562	12.3593	16.7036		138.14	134.618	143.421	138.785	12.921	16.9548
17.5	145.798	135.785	143.193	138.42	12.3543	16.5407		138.035	134.611	143.207	138.486	12.7787	17.0266
17.6	145.812	135.631	143.254	138.278	12.1616	16.3802		137.9	134.49	143.096	138.572	12.7422	17.0221
17.7	145.751	135.316	143.2	138.233	12.0239	16.2706		137.763	134.371	143.025	138.463	12.7156	16.9586
17.8	145.722	135.406	143.203	138.261	12.1546	16.2581		137.705	134.375	142.854	138.486	12.4783	17.0006
17.9	145.683	135.171	143.119	138.055	12.0547	16.1352		137.763	134.206	142.698	138.399	12.3637	16.8985
18	145.766	135.227	142.954	137.981	11.8743	16.0868		137.671	134.167	142.655	138.216	12.2645	16.6627
18.1	145.974	135.472	142.753	137.877	11.8871	16.076		137.649	134.03	142.662	138.16	12.3339	16.5116
18.2	145.752	135.024	142.711	137.838	11.85	16.1812		137.534	133.979	142.653	138.21	12.2902	16.4877
18.3	145.637	134.605	142.7	137.801	11.6858	16.0807		137.458	134.035	142.547	138.259	12.1973	16.3738
18.4	145.668	134.855	142.411	137.846	11.5993	16.0077		137.471	134.004	142.507	138.177	11.9823	16.3756
18.5	145.903	134.655	142.407	137.89	11.4678	15.8877		137.543	133.846	142.382	138.059	11.9458	16.2882
18.6	145.874	134.775	142.387	137.769	11.4006	15.7143		137.565	133.852	142.248	137.941	12.0501	16.1882
18.7	145.846	135.007	142.436	137.904	11.457	15.7297		137.391	133.934	142.179	137.839	11.9899	16.2172
18.8	145.845	134.86	142.659	137.675	11.3033	15.7362		137.246	133.741	142.334	137.679	11.9644	16.1775
18.9	145.876	134.984	142.535	137.617	11.2292	15.854		137.279	133.676	142.272	137.607	11.8387	16.1499
19	145.891	134.667	142.387	137.551	11.1697	15.7736		137.224	133.71	142.255	137.669	11.8847	16.1651
19.1	145.74	134.445	142.292	137.598	11.2088	15.6479		137.245	133.526	142.079	137.561	11.691	16.1453
19.2	145.837	134.523	142.159	137.706	11.1897	15.5218		137.218	133.393	141.923	137.365	11.5484	15.8719
19.3	146	134.354	142.325	137.461	11.1923	15.5474		136.994	133.356	141.974	137.368	11.574	15.733
19.4	145.866	134.354	142.336	137.24	11.0482	15.4347		136.894	133.231	141.914	137.516	11.5367	15.7752
19.5	145.885	134.783	142.146	137.277	10.9307	15.3953		136.952	133.221	141.735	137.389	11.3364	15.7324
19.6	145.976	134.897	142.069	137.204	10.9289	15.4855		136.922	133.225	141.641	137.329	11.3071	15.5502
19.7	145.755	134.807	141.94	137.056	10.6147	15.4112		136.882	133.321	141.634	137.41	11.3397	15.4575
19.8	145.419	134.781	142.011	137.139	10.6258	15.2896		136.841	133.226	141.505	137.335	11.2126	15.4643
19.9	145.675	134.706	142.022	137.098	10.5848	15.2043		136.751	133.154	141.481	137.081	11.1435	15.4508
20	145.602	135.034	141.958	137.027	10.6009	15.1759		136.761	133.03	141.44	137.022	11.1258	15.3945
20.1	145.473	134.982	141.804	137.063	10.4505	15.0549		136.655	132.896	141.403	137.082	11.0922	15.2923
20.2	145.448	134.977	141.566	137.112	10.5489	15.0395		136.734	132.975	141.306	137.01	10.8858	15.2332
20.3	145.472	135.021	141.544	136.988	10.8875	14.9894		136.616	132.86	141.34	137	10.8141	15.0956
20.4	145.632	135.072	141.699	136.791	10.7662	14.7414		136.478	132.866	141.236	136.778	10.6386	15.0424
20.5	145.85	135.467	141.6	136.652	10.4366	14.7148		136.526	132.96	141.179	136.854	10.3943	15.1169
20.6	145.54	135.314	141.49	136.744	10.2258	14.72		136.559	132.935	141.162	136.933	10.4696	15.1519
20.7	145.584	135.041	141.33	136.698	10.1879	14.7694		136.469	132.905	141.103	136.927	10.5751	14.9936
20.8	145.56	135.109	141.289	136.748	10.3611	14.6686		136.45	132.82	141.011	136.728	10.6567	14.8834
20.9	145.546	134.966	141.286	136.716	10.3084	14.5995		136.371	132.581	141.011	136.51	10.6384	14.8788
21	145.561	134.745	141.289	136.499	10.2754	14.4778		136.414	132.608	140.973	136.365	10.6397	14.9107
21.1	145.417	135.103	141.298	136.335	10.043	14.6556		136.349	132.659	140.883	136.422	10.4508	14.8122
21.2	145.251	134.914	141.069	136.249	9.97335	14.6958		136.236	132.55	140.959	136.527	10.2094	14.8994
21.3	145.374	134.553	141.024	136.28	10.1147	14.5828		136.188	132.472	140.858	136.489	10.4252	14.8155
21.4	145.532	134.524	140.967	136.197	10.0781	14.5909		136.204	132.358	140.674	136.387	10.443	14.8641
21.5	145.597	134.464	140.874	136.186	9.95627	14.5923		136.239	132.197	140.789	136.248	10.2918	14.7622
21.6	145.464	134.473	140.903	136.27	9.88044	14.3818		136.046	132.273	140.785	136.176	10.094	14.5426
21.7	145.444	134.161	140.883	136.225	9.68139	14.1332		136	132.267	140.745	136.146	10.0358	14.5121
21.8	145.495	134.565	140.867	136.041	9.72174	14.2543		135.954	132.268	140.678	136.139	10.1801	14.4542
21.9	145.518	134.487	140.845	136.043	9.74625	14.3568		135.982	132.173	140.643	136.053	10.2647	14.4845
22	145.386	134.436	140.837	135.907	9.75251	14.382		135.838	131.981	140.523	136.065	10.0599	14.3498
22.1	145.31	134.696	140.803	135.814	9.68733	14.3334		135.85	132.053	140.344	136.053	9.94611	14.3526
22.2	145.508	134.075	140.807	135.827	9.63746	14.1509		135.918	131.965	140.323	135.925	9.98814	14.2996
22.3	145.642	133.934	140.765	135.88	9.46029	14.0286		135.755	132.034	140.289	135.941	9.97237	14.3723
22.4	145.28	133.888	140.614	135.811	9.33164	14.079		135.667	132.161	140.355	135.833	9.98276	14.3939
22.5	145.232	133.765	140.578	135.629	9.43906	13.9809		135.627	132.078	140.283	135.825	9.9016	14.2853
22.6	145.389	133.986	140.637	135.711	9.49293	13.7786		135.588	131.792	140.296	135.757	9.67683	14.2012
22.7	145.272	133.944	140.595	135.809	9.44383	13.7798		135.531	131.71	140.163	135.746	9.48063	14.0253
22.8	145.345	134.185	140.501	135.818	9.23876	13.691		135.519	131.687	140.116	135.752	9.40917	13.9153
22.9	145.289	133.675	140.622	135.773	9.05858	13.7082		135.494	131.447	140.15	135.561	9.33693	13.8445
23	145.133	133.461	140.555	135.731	9.076	13.7407		135.506	131.527	140.154	135.494	9.28013	13.8468
23.1	145.288	133.194	140.588	135.73	8.9481	13.8603		135.531	131.58	139.996	135.62	9.32159	13.8609
23.2	145.376	132.96	140.315	135.749	8.91509	13.8091		135.317	131.474	139.962	135.507	9.2147	13.8917
23.3	145.384	133.235	140.062	135.563	9.06217	13.5762		135.24	131.474	139.876	135.365	9.28707	13.8943
23.4	145.254	133.717	140.111	135.373	9.06289	13.5888		135.352	131.411	139.822	135.289	9.38472	13.9619
23.5	144.984	133.322	140.048	135.429	8.90066	13.5702		135.381	131.345	139.703	135.226	9.35059	13.8373
23.6	144.873	133.001	140.225	135.406	8.66544	13.4143		135.24	131.393	139.627	135.207	9.50161	13.7249
23.7	144.782	133.051	140.232	135.199	8.74104	13.3563		135.17	131.416	139.665	135.309	9.39738	13.6111
23.8	144.667	133.082	140.016	135.041	8.66716	13.2179		135.062	131.368	139.698	135.236	9.21586	13.7087
23.9	144.668	133.024	139.809	135.036	8.72746	13.2837		134.973	131.392	139.488	135.083	9.2056	13.7192
24	144.801	133.354	139.721	134.989	8.78589	13.1444		135.036	131.315	139.426	135.125	9.13426	13.6125
24.1	144.609	133.423	139.832	135.057	8.89259	13.1773		135.147	131.261	139.363	135.027	9.033	13.4508
24.2	144.5	133.503	139.897	134.981	8.98208	13.1291		135	131.291	139.401	135.233	8.89466	13.5062
24.3	144.671	133.125	139.99	134.947	8.87796	13.2374		134.986	131.264	139.418	135.269	8.90657	13.3418
24.4	144.734	132.714	139.966	134.968	8.71067	13.354		134.87	131.187	139.305	135.075	8.87279	13.3455
24.5	144.567	132.665	139.853	134.864	8.62804	13.08		134.727	131.097	139.204	134.949	8.73183	13.3602
24.6	144.582	132.645	139.904	134.846	8.51394	13.0472		134.768	131.07	139.151	134.839	8.57388	13.2905
24.7	144.579	132.301	139.731	134.717	8.50887	13.1988		134.775	131.141	139.146	134.76	8.51746	13.3478
24.8	144.616	132.195	139.494	134.675	8.2904	13.1646		134.672	131.079	139.06	134.868	8.528	13.2012
24.9	144.563	132.986	139.732	134.541	8.12981	12.9242		134.566	131.011	138.939	134.935	8.62887	13.14
25	144.73	134.071	139.487	134.382	8.12991	12.7858		134.609	130.829	138.939	134.99	8.7968	13.2973
Fig 7N
	NACL							CNO
0	161.188	145.706	150.061	158.626	38.3399	28.9933		154.179	145.885	149.593	162.302	37.3882	28.6425
0.1	159.83	148.144	153.937	158.62	38.5283	32.9043		153.757	148.664	154.165	161.906	37.4905	33.3876
0.2	151.052	148.808	153.737	153.132	32.2588	32.951		148.462	149.241	154.324	155.09	31.3884	33.5952
0.3	147.882	149.297	152.684	150.468	28.3791	31.8138		147.072	149.439	153.559	151.442	27.7284	32.2845
0.4	146.511	149.626	151.55	149.261	26.5093	30.5714		146.243	149.569	152.788	149.912	26.2208	30.9706
0.5	146.037	149.703	150.826	148.46	25.5627	29.6704		145.82	149.426	152.113	149.174	24.984	29.9993
0.6	145.883	149.48	150.344	147.898	24.5686	28.9283		145.834	149.504	151.801	148.768	23.8186	29.1065
0.7	145.944	149.581	150.057	147.426	23.831	28.1409		145.694	149.838	151.694	148.562	23.2751	28.4798
0.8	146.174	149.25	149.912	147.43	23.3984	27.674		145.773	149.905	151.636	148.694	22.8583	28.0563
0.9	146.319	149.362	149.876	147.657	23.1261	27.3447		145.836	150.104	151.617	148.897	22.4976	27.857
1	146.437	149.457	149.82	147.904	22.6522	27.0474		145.95	150.012	151.812	149.156	22.3986	27.5343
1.1	146.721	149.488	150.316	148.016	22.5279	27.1715		146.016	149.984	152.042	149.284	22.6473	27.4611
1.2	147.025	149.531	150.486	148.265	22.5006	27.2284		146.016	150.125	152.297	149.553	22.6217	27.5541
1.3	147.146	149.369	150.802	148.911	22.3871	27.2971		145.948	150.072	152.844	149.999	22.592	27.7073
1.4	147.474	149.49	150.856	149.186	22.6073	27.459		146.078	149.819	153.199	150.331	22.777	27.802
1.5	147.892	149.745	151.183	149.423	22.5144	27.5143		146.23	149.909	153.392	150.663	22.78	27.8513
1.6	148.042	149.71	151.459	149.446	22.5018	27.6383		146.288	149.726	153.884	151.061	22.7743	28.103
1.7	148.069	149.249	151.704	149.653	22.6198	27.5917		146.351	149.447	153.994	151.329	22.9612	28.2214
1.8	148.023	148.503	151.796	149.606	22.3939	27.8819		146.38	149.201	153.998	151.307	22.9474	28.3848
1.9	147.898	148.411	151.833	149.777	22.3524	28.2617		146.574	149.203	154.02	151.253	23.0958	28.6199
2	148.004	148.236	151.979	149.818	22.3641	27.9952		146.796	149.138	154.011	151.331	23.0735	28.7295
2.1	147.855	147.768	151.965	149.753	22.3841	28.2704		146.97	148.314	154.085	151.181	23.0293	28.7259
2.2	147.808	147.845	151.832	149.763	22.4361	28.323		147.429	147.999	154.277	151.376	23.0663	28.6375
2.3	147.815	147.949	151.671	149.887	22.4855	28.1753		147.766	148.064	153.926	151.418	22.8541	28.6928
2.4	147.917	147.968	151.727	149.846	22.3979	28.2848		148.001	148.313	153.976	151.314	22.8148	28.849
2.5	147.757	148.176	151.704	149.944	22.3755	28.4049		148.334	148.211	153.916	151.339	22.8644	29.0102
2.6	147.802	148.257	151.514	150.219	22.1964	28.6296		148.907	148.07	153.854	151.368	22.8978	29.1711
2.7	147.787	148.21	151.436	150.206	22.0664	28.7538		149.208	148.122	153.824	151.442	22.9304	29.0118
2.8	147.778	148.32	151.438	150.278	21.8718	28.691		149.205	148.434	153.918	151.425	22.8042	28.9248
2.9	147.999	148.263	151.253	150.264	21.8428	28.7243		149.185	148.595	153.913	151.381	22.7232	29.0793
3	148.016	148.343	151.173	150.411	21.8472	28.358		148.911	148.41	153.818	151.374	22.6908	29.1196
3.1	147.944	148.492	151.351	150.404	21.7964	28.157		148.434	148.307	153.634	151.461	22.6477	29.036
3.2	147.826	148.637	151.281	150.275	21.974	27.9664		147.848	148.516	153.497	151.65	22.4695	28.8348
3.3	147.709	148.592	151.111	150.237	21.8273	27.7853		147.451	148.487	153.459	151.667	22.5521	28.6732
3.4	147.814	148.36	151.091	150.371	21.7191	27.721		147.07	148.532	153.375	151.511	22.5396	28.529
3.5	147.668	148.66	151.055	150.415	21.6215	27.5322		146.958	148.837	153.38	151.342	22.5084	28.1189
3.6	147.57	148.391	150.858	150.036	21.4842	27.3287		146.787	148.783	153.344	151.191	22.324	27.7347
3.7	147.339	148.221	150.617	150.058	21.6095	27.1926		146.703	150.174	153.202	151.202	22.2864	27.5287
3.8	147.483	148.445	150.577	150.258	21.4718	27.1074		146.448	150.299	152.863	151.244	22.2397	27.3715
3.9	147.421	148.495	150.46	150.188	21.3029	26.8385		146.384	149.951	152.826	151.199	22.4131	27.1787
4	147.23	148.491	150.432	150.112	21.2396	26.7283		146.428	148.736	152.787	151.217	22.2509	26.9717
4.1	147.296	148.823	150.431	150.194	21.4316	26.6198		146.362	147.843	152.551	151.155	22.0201	26.7579
4.2	147.31	149.19	150.161	150.095	21.2063	26.5581		146.42	147.798	152.14	151.264	22.1002	26.6981
4.3	147.286	148.554	150.198	149.996	20.9877	26.4528		146.301	147.554	151.996	151.072	22.0879	26.6189
4.4	147.148	148.265	150.071	149.967	21.2081	26.3176		146.151	147.185	152.123	150.871	21.859	26.4225
4.5	146.936	147.907	149.903	149.864	21.2325	26.2322		146.091	146.92	152.096	150.838	21.9591	26.359
4.6	147.023	147.384	149.78	149.811	21.1918	26.0953		146.147	146.486	152.089	150.71	21.778	26.3804
4.7	147.016	147.133	149.896	149.904	21.043	26.0788		146.073	146.168	151.795	150.829	21.7026	26.3884
4.8	146.935	146.744	149.741	149.768	20.9635	26.0715		145.909	146.062	151.679	150.768	21.7714	26.2005
4.9	146.791	146.218	149.788	149.611	20.7829	26.0007		145.67	145.849	151.61	150.713	21.7224	26.0788
5	146.818	145.847	149.553	149.695	20.7771	25.9672		145.527	145.628	151.557	150.596	21.78	26.1696
5.1	146.868	145.744	149.606	149.485	20.752	26.0418		145.502	145.262	151.578	150.366	21.541	26.1087
5.2	146.919	145.618	149.577	149.445	20.9134	25.9492		145.397	144.963	151.296	150.259	21.2549	25.9218
5.3	146.99	145.197	149.334	149.305	20.9482	25.8283		145.011	144.83	151.256	149.963	21.2654	25.7645
5.4	147.072	144.698	149.303	149.128	20.6563	25.8525		144.994	144.342	151.239	149.908	21.3103	25.802
5.5	146.887	144.386	149.119	149.217	20.4429	25.6969		145.025	144.377	151.085	149.82	21.1668	25.5522
5.6	146.754	144.057	149.132	149.109	20.4524	25.767		144.805	144.492	150.979	149.809	21.1494	25.3914
5.7	146.786	143.688	149.334	149.023	20.44	25.5483		144.627	144.147	151.048	149.783	21.0551	25.3816
5.8	146.623	143.413	149.168	148.982	20.3457	25.4526		144.55	144.009	150.946	149.597	21.2209	25.4186
5.9	146.648	143.406	148.924	148.963	20.2836	25.2882		144.435	143.877	150.801	149.467	21.0541	25.3548
6	146.676	143.469	149.055	148.928	20.2425	25.0275		144.276	143.375	150.696	149.391	20.8002	25.4619
6.1	146.458	143.437	149.073	148.74	20.1916	25.1529		144.135	143.109	150.768	149.25	20.9447	25.1931
6.2	146.273	143.301	149.183	148.786	20.4064	25.3373		144.117	143.315	150.779	149.241	20.8863	25.2708
6.3	146.352	142.933	149.15	148.647	20.2674	25.2336		143.988	143.146	150.683	149.249	20.9217	25.3001
6.4	146.327	142.872	149.026	148.529	20.1009	25.285		143.75	142.818	150.51	149.23	20.6981	25.4019
6.5	146.29	143.059	148.964	148.562	20.0617	25.2241		143.733	142.679	150.553	149.088	20.536	25.3481
6.6	146.329	143.062	148.932	148.609	20.0738	25.1484		143.619	142.77	150.6	149.084	20.6212	25.4066
6.7	146.247	142.806	148.944	148.494	20.0998	25.1966		143.415	142.642	150.447	149.027	20.5112	25.3722
6.8	146.034	142.761	149.01	148.36	20.0557	25.2179		143.297	142.405	150.421	148.891	20.5294	25.3573
6.9	146.134	142.812	148.962	148.224	20.1172	25.2974		143.25	142.52	150.579	148.902	20.5427	25.4307
7	145.762	142.658	148.971	148.194	20.0314	25.3485		143.134	142.374	150.509	148.868	20.5046	25.4417
7.1	145.762	142.57	148.892	148.066	19.6874	25.3768		142.858	142.738	150.414	148.69	20.2817	25.4354
7.2	145.83	142.49	148.954	147.917	19.7314	25.3118		142.881	142.872	150.26	148.7	20.1348	25.6176
7.3	145.804	142.397	148.936	147.824	19.7928	25.488		142.944	142.744	150.079	148.601	20.1402	25.731
7.4	145.679	142.377	148.973	147.829	19.802	25.5405		142.649	142.764	150.437	148.372	20.2274	25.7772
7.5	145.374	142.293	149.017	147.664	19.6763	25.548		142.663	143.09	150.487	148.427	20.0251	25.8747
7.6	145.296	142.352	148.878	147.306	19.7396	25.4831		142.675	143.17	150.167	148.438	20.1684	25.9957
7.7	145.346	142.285	148.862	147.147	19.6376	25.5107		142.428	143.098	150.051	148.258	20.0672	25.9772
7.8	145.088	142.148	148.889	146.903	19.7201	25.6429		142.413	142.832	150.071	147.957	19.9184	26.0426
7.9	145.008	142.237	148.872	146.933	19.8997	25.7434		142.459	142.436	149.881	147.529	19.9412	26.1897
8	144.913	142.304	148.746	146.878	19.8407	25.7371		142.431	142.233	149.999	147.652	19.9543	26.096
8.1	144.878	142.265	148.649	146.594	19.6472	25.6626		142.35	141.688	149.894	147.614	19.9123	25.9518
8.2	144.872	142.129	148.661	146.437	19.5244	25.5501		142.272	141.312	149.789	147.439	19.978	25.7769
8.3	144.731	142.219	148.752	146.404	19.6242	25.6723		141.897	141.313	149.82	147.36	19.7752	25.7374
8.4	144.637	142.096	148.625	146.211	19.6578	25.7219		141.7	141.335	149.74	147.163	19.729	25.8214
8.5	144.558	141.882	148.443	146.255	19.59	25.6753		141.65	140.994	149.686	147.088	19.816	25.7441
8.6	144.377	141.47	148.346	146.042	19.6092	25.6473		141.681	140.692	149.463	146.749	19.7533	25.6243
8.7	144.218	141.315	148.268	145.81	19.4689	25.6445		141.673	140.714	149.415	146.558	19.6546	25.551
8.8	144.072	141.092	148.04	145.67	19.3991	25.6038		141.646	140.788	149.476	146.449	19.5439	25.6427
8.9	144.042	140.963	147.98	145.709	19.2651	25.3083		141.545	140.801	149.185	146.403	19.5664	25.6354
9	144.084	140.954	147.845	145.489	19.078	25.3176		141.4	140.834	149.061	146.374	19.5162	25.5491
9.1	143.913	140.736	147.714	145.219	19.095	25.2342		141.332	140.697	148.968	146.321	19.3157	25.36
9.2	143.814	140.525	147.637	145.191	19.0966	25.1599		141.241	140.504	148.76	146.096	19.1397	25.4499
9.3	143.764	140.309	147.42	145.218	18.8982	25.091		141.199	140.373	148.645	145.885	18.9691	25.3827
9.4	143.648	140.053	147.348	145.016	18.7985	24.7755		141.003	140.408	148.564	145.853	18.7603	25.1909
9.5	143.321	139.896	147.194	144.782	18.8856	24.6871		140.91	140.392	148.562	145.883	18.6688	25.0149
9.6	143.3	139.729	147.005	144.751	18.6621	24.5864		140.85	140.019	148.442	145.724	18.5996	24.9371
9.7	143.262	139.706	147.038	144.582	18.3598	24.4426		140.92	139.817	148.359	145.535	18.4564	24.8013
9.8	143.206	139.641	146.813	144.6	18.1387	24.3875		140.835	139.636	148.341	145.551	18.308	24.5488
9.9	143.029	139.478	146.699	144.454	18.0855	24.1474		140.68	139.419	148.143	145.642	18.2578	24.3302
10	142.999	139.197	146.679	144.165	17.8802	23.933		140.719	139.259	148.075	145.34	18.2717	24.2216
10.1	142.945	139.188	146.327	144.306	17.7262	23.8315		140.677	139.155	148.101	145.183	18.0985	23.9246
10.2	142.714	139.077	146.28	144.212	17.5154	23.6619		140.55	139.269	147.924	144.975	17.8714	23.8926
10.3	142.687	138.933	146.37	144.072	17.4665	23.5447		140.534	138.831	147.762	144.869	17.6539	23.6464
10.4	142.788	138.828	146.155	143.769	17.2108	23.2941		140.434	138.793	147.763	144.764	17.5256	23.476
10.5	142.645	138.833	146.089	143.711	17.1022	22.9482		140.366	138.928	147.658	144.718	17.3632	23.2764
10.6	142.474	138.817	145.917	143.801	17.0182	22.7448		140.398	138.856	147.595	144.721	17.1007	23.1279
10.7	142.478	138.642	145.826	143.639	16.8485	22.6717		140.285	138.686	147.525	144.528	16.9371	22.7436
10.8	142.282	138.583	145.85	143.545	16.8227	22.4458		140.217	138.465	147.621	144.582	16.9533	22.3075
10.9	141.945	138.541	145.729	143.54	16.7085	22.2013		140.036	138.234	147.482	144.481	16.8751	22.0775
11	141.98	138.517	145.426	143.576	16.5104	21.9322		139.953	138.503	147.31	144.282	16.6265	21.8096
11.1	142.142	138.327	145.378	143.351	16.3761	21.7071		139.917	138.353	147.377	144.243	16.5135	21.6004
11.2	142.053	138.153	145.259	143.114	16.3422	21.5263		139.884	138.504	147.223	144.017	16.4248	21.4814
11.3	141.97	138.159	145.239	142.919	16.105	21.3961		139.962	138.428	147.197	144.071	16.3398	21.3199
11.4	141.898	137.95	145.128	142.925	15.8863	21.2059		139.89	138.377	147.159	144.146	16.3616	21.2344
11.5	141.752	137.972	144.942	142.901	15.7737	20.8796		139.61	138.003	147.054	143.887	16.2631	21.133
11.6	141.803	137.916	144.963	142.639	15.7276	20.7659		139.417	137.992	146.837	143.826	16.1025	20.9139
11.7	141.562	137.922	144.946	142.604	15.6005	20.5115		139.371	137.948	146.798	143.785	15.9189	20.7101
11.8	141.523	137.851	144.798	142.482	15.4615	20.3791		139.547	137.848	146.802	143.725	15.6478	20.5538
11.9	141.372	137.793	144.742	142.616	15.2275	20.2901		139.444	138.012	146.733	143.607	15.5022	20.4139
12	141.241	137.727	144.617	142.607	15.1427	20.2345		139.122	137.705	146.556	143.558	15.4388	20.2663
12.1	141.271	137.475	144.625	142.533	15.1143	20.1314		139.114	137.498	146.477	143.488	15.2896	20.125
12.2	141.259	137.525	144.507	142.359	14.9899	20.0436		139.054	137.499	146.536	143.231	15.1159	20.0337
12.3	141.227	137.748	144.557	142.309	14.9116	20.0822		138.798	137.583	146.388	143.331	15.0138	19.7555
12.4	141.09	137.572	144.405	142.313	14.8326	19.7978		138.709	137.28	146.363	143.338	14.9766	19.7812
12.5	141.027	137.336	144.386	142.266	14.9057	19.4702		138.659	137.28	146.443	143.237	14.8911	19.7921
12.6	141.046	137.239	144.437	142.111	14.8252	19.4356		138.647	137.169	146.424	143.167	14.8659	19.6059
12.7	140.974	137.216	144.387	142.07	14.6626	19.4547		138.54	136.733	146.166	143.149	14.7415	19.4598
12.8	140.996	137.2	144.226	142.019	14.5095	19.2655		138.325	136.66	146.119	143.136	14.6532	19.4253
12.9	140.77	137.113	144.209	141.954	14.5717	19.2058		138.478	136.938	146.12	143.01	14.6113	19.3564
13	140.65	137.088	144.142	141.901	14.2571	19.1932		138.543	136.875	146.135	142.871	14.4401	19.128
13.1	140.526	136.806	143.942	141.835	14.0626	19.0424		138.345	136.867	146.065	142.826	14.2943	19.0795
13.2	140.54	136.818	143.758	141.954	14.0599	19.0966		138.355	136.764	146.026	142.965	14.4914	18.8844
13.3	140.422	136.822	143.695	141.754	14.1513	19.0034		138.219	136.863	145.767	142.868	14.4678	18.8038
13.4	140.43	136.75	143.595	141.599	14.2905	18.7154		138.072	136.622	145.803	142.725	14.441	18.8244
13.5	140.532	136.69	143.671	141.685	14.1793	18.6543		138.139	136.453	145.85	142.67	14.1681	18.7997
13.6	140.465	136.59	143.854	141.546	14.0879	18.6543		138.163	136.429	145.742	142.573	14.0832	18.7711
13.7	140.338	136.65	143.553	141.405	14.2684	18.5667		138.016	136.604	145.66	142.466	14.092	18.6887
13.8	140.372	136.623	143.274	141.416	14.2444	18.3803		138.018	136.55	145.701	142.419	14.19	18.5181
13.9	140.392	136.688	143.38	141.514	13.9514	18.3052		137.92	136.214	145.684	142.356	14.0422	18.3773
14	140.175	136.613	143.505	141.469	13.9247	18.3956		137.951	136.334	145.614	142.058	14.0222	18.3975
14.1	140.205	136.668	143.451	141.478	13.8438	18.3798		137.868	136.491	145.6	142.063	13.8652	18.2609
14.2	140.111	136.686	143.217	141.433	13.7077	18.1702		137.739	136.074	145.442	142.157	13.7662	18.2152
14.3	140.036	136.458	143.209	141.402	13.5502	18.3619		137.668	135.913	145.319	142.131	13.8498	18.1564
14.4	139.973	136.221	142.995	141.372	13.451	18.2372		137.685	136.047	145.346	142.196	13.8686	18.2553
14.5	140.117	136.198	143.013	141.253	13.5265	18.0836		137.62	135.892	145.35	142.208	13.8421	18.2125
14.6	140.04	136.413	143.001	141.072	13.5681	18.0578		137.562	136.032	145.382	142.011	13.8143	18.1839
14.7	139.742	136.413	143.068	141.141	13.621	17.9755		137.47	136.172	145.127	141.756	13.6305	18.0595
14.8	139.541	136.138	143.212	141.043	13.6013	18.028		137.404	135.877	145.054	141.833	13.5624	17.9686
14.9	139.517	136.125	143.06	140.907	13.5434	17.9633		137.388	135.958	145.048	141.851	13.6019	17.9062
15	139.639	136.082	143.064	140.766	13.3931	17.7289		137.05	135.872	145.009	141.668	13.5972	17.8848
15.1	139.609	135.969	142.907	140.526	13.1111	17.8055		137.156	135.768	144.945	141.595	13.5012	17.8775
15.2	139.54	135.959	142.841	140.504	13.2903	17.8173		137.235	135.675	144.947	141.468	13.2997	17.8617
15.3	139.512	135.904	142.951	140.535	13.2411	17.5935		137.156	135.603	144.911	141.443	13.3496	17.581
15.4	139.418	135.838	142.971	140.448	12.9904	17.5894		137.069	135.6	144.938	141.447	13.3021	17.5631
15.5	139.254	135.417	142.861	140.407	13.0741	17.57		137.028	135.591	144.622	141.269	13.1837	17.4462
15.6	139.304	135.452	142.814	140.347	13.2317	17.5315		137.091	135.494	144.457	141.168	13.184	17.5393
15.7	139.213	135.522	142.775	140.373	13.1089	17.5009		137.011	135.298	144.34	141.145	13.2648	17.5706
15.8	139.206	135.479	142.586	140.228	12.9568	17.4245		136.944	135.08	144.33	140.927	13.144	17.4445
15.9	139.109	135.302	142.61	140.119	13.0586	17.4302		136.899	134.836	144.313	140.842	13.1524	17.3589
16	138.865	135.344	142.628	140.012	13.0119	17.3209		136.792	134.851	144.3	140.899	13.0361	17.3028
16.1	138.881	135.235	142.674	140.032	12.8942	17.2823		136.755	134.725	144.196	141.031	13.2025	17.282
16.2	138.767	135.375	142.536	140.018	12.8676	17.1809		136.654	134.894	144.23	140.892	13.1672	17.3508
16.3	138.629	135.518	142.291	139.928	12.7781	17.1387		136.482	134.948	144.076	140.669	12.9576	17.2939
16.4	138.585	135.223	142.532	139.809	12.9221	17.1413		136.505	134.845	143.97	140.605	12.8962	17.1287
16.5	138.611	135.117	142.494	139.924	12.8018	17.0998		136.539	134.745	143.995	140.609	12.8629	17.1195
16.6	138.652	135.18	142.284	139.843	12.8125	17.1879		136.338	134.569	143.913	140.741	12.7407	17.0969
16.7	138.614	135.011	141.964	139.65	12.9336	17.124		136.232	134.579	143.749	140.696	12.8011	17.0888
16.8	138.597	135.117	141.859	139.595	12.8678	17.0126		136.321	134.594	143.74	140.33	12.9192	16.9662
16.9	138.546	134.951	141.997	139.561	12.4861	16.8559		136.202	134.369	143.705	140.31	12.6604	16.9036
17	138.539	134.751	142.149	139.433	12.5537	16.8391		136.148	134.433	143.72	140.129	12.7808	16.9059
17.1	138.521	134.85	142.043	139.374	12.5796	16.9564		136.033	134.312	143.628	140.051	12.7659	16.8987
17.2	138.341	134.68	141.927	139.255	12.5772	16.9282		136.096	134.19	143.51	140.135	12.5544	16.8288
17.3	138.268	134.521	141.823	139.368	12.652	16.7809		136.054	134.218	143.489	140.025	12.5629	16.7934
17.4	138.132	134.446	141.885	139.271	12.5261	16.6594		136.073	133.986	143.112	139.948	12.5393	16.9373
17.5	138.129	134.324	141.836	139.168	12.5036	16.6853		135.887	133.915	143.128	139.87	12.5996	16.8642
17.6	138.106	134.392	141.544	139.204	12.4316	16.5622		135.81	133.836	143.264	139.798	12.4512	16.7252
17.7	138.068	134.469	141.418	138.984	12.3404	16.4585		135.734	133.882	143.214	139.672	12.3269	16.7683
17.8	138.145	134.335	141.671	138.925	12.2854	16.5219		135.85	134.016	143.061	139.629	12.2449	16.7108
17.9	138.124	134.249	141.606	138.877	12.3238	16.3716		135.832	133.808	142.968	139.606	12.0789	16.6847
18	137.917	134.055	141.467	138.922	12.257	16.2154		135.682	133.692	142.966	139.42	12.2436	16.6155
18.1	137.956	133.911	141.312	138.924	12.0341	16.3513		135.648	133.825	142.904	139.304	12.2248	16.4262
18.2	137.943	133.884	141.28	138.68	11.9272	16.5238		135.681	133.894	142.828	139.304	12.0939	16.3275
18.3	137.889	133.882	141.298	138.69	12.0908	16.433		135.697	133.847	142.796	139.431	12.1241	16.2328
18.4	137.537	133.808	141.314	138.711	11.9613	16.2736		135.536	133.832	142.708	139.416	11.9325	16.3296
18.5	137.505	133.665	141.218	138.671	11.9798	16.197		135.59	133.702	142.638	139.247	11.7319	16.4665
18.6	137.492	133.512	141.215	138.466	11.881	16.2835		135.616	133.431	142.473	139.165	11.7002	16.3316
18.7	137.451	133.432	141.031	138.416	11.8503	16.2352		135.508	133.485	142.358	139.226	11.7811	16.226
18.8	137.55	133.409	141.037	138.389	11.8806	16.15		135.378	133.485	142.366	139.125	11.7634	16.177
18.9	137.415	133.386	140.873	138.344	11.7604	15.9252		135.214	133.499	142.285	138.928	11.5151	16.2267
19	137.291	133.26	140.825	138.293	11.6893	16.1033		135.282	133.449	142.014	139.042	11.5339	16.3224
19.1	137.464	133.29	140.78	138.063	11.8385	16.0578		135.251	133.198	142.047	138.955	11.7103	16.35
19.2	137.364	133.227	140.841	137.834	11.916	16.0405		135.205	133.29	142.133	138.969	11.6802	16.1634
19.3	137.137	133.081	140.892	137.898	11.8471	16.0058		135.175	133.309	142.127	138.718	11.6357	15.9492
19.4	137.126	133.059	140.837	137.983	11.8339	15.9574		135.049	132.993	142.057	138.56	11.5831	15.8623
19.5	137.119	132.986	140.656	137.856	12.0639	15.8984		134.999	133.15	142.064	138.674	11.3732	15.9722
19.6	137.164	132.989	140.555	137.993	11.6769	15.8179		135.088	133.159	141.853	138.55	11.5167	15.8302
19.7	136.997	133.106	140.539	138.071	11.3732	15.8441		135.091	133.058	141.723	138.57	11.4109	15.7676
19.8	137.037	132.964	140.39	137.877	11.3571	15.7315		134.997	132.76	141.764	138.574	11.3202	15.6402
19.9	136.906	132.939	140.418	137.749	11.2827	15.5315		135.076	132.742	141.756	138.574	11.3098	15.6219
20	136.766	132.93	140.401	137.746	11.2854	15.5435		135.035	132.794	141.748	138.389	11.2849	15.7372
20.1	136.748	132.94	140.368	137.553	11.3813	15.6109		134.998	132.488	141.657	138.232	11.0282	15.796
20.2	136.765	132.788	140.383	137.495	11.2949	15.6669		134.869	132.553	141.583	138.178	11.0338	15.7364
20.3	136.697	132.56	140.365	137.362	11.184	15.4993		134.759	132.848	141.648	138.2	11.0777	15.5655
20.4	136.679	132.619	140.408	137.365	11.2452	15.3953		134.741	132.83	141.511	138.183	10.8624	15.4109
20.5	136.502	132.616	140.341	137.294	11.1526	15.4504		134.737	132.65	141.309	138.009	10.893	15.4663
20.6	136.425	132.426	140.219	137.212	11.2997	15.3905		134.808	132.541	141.313	137.793	11.0092	15.4511
20.7	136.511	132.46	140.213	137.261	11.1831	15.349		134.858	132.525	141.317	137.689	10.9702	15.4466
20.8	136.507	132.541	140.071	137.308	10.9438	15.2409		134.694	132.304	141.223	137.69	11.0246	15.3525
20.9	136.506	132.507	139.898	137.167	10.9898	15.1134		134.527	132.309	141.238	137.624	10.9286	15.1044
21	136.44	132.481	139.896	137.198	10.9411	15.0972		134.47	132.349	141.218	137.655	10.9087	15.1229
21.1	136.561	132.258	140.033	137.153	10.8308	15.1463		134.526	132.145	141.066	137.668	10.922	15.1172
21.2	136.58	132.24	139.789	136.943	10.8595	15.2747		134.641	132.063	140.9	137.561	10.7922	15.0098
21.3	136.446	132.232	139.706	136.988	10.8214	15.1149		134.643	132.133	140.768	137.414	10.57	15.0535
21.4	136.359	132.356	139.755	137.035	10.6804	15.0736		134.595	132.076	140.849	137.417	10.4763	15.0263
21.5	136.24	132.221	139.625	136.779	10.7089	14.934		134.538	131.814	140.804	137.425	10.574	15.0261
21.6	136.196	132.069	139.59	136.728	10.7205	14.8886		134.604	131.893	140.794	137.224	10.6647	14.9846
21.7	136.194	131.969	139.589	136.78	10.8635	14.8897		134.567	131.85	140.871	137.219	10.6902	14.9458
21.8	136.161	131.987	139.587	136.687	10.8432	14.9072		134.614	131.696	140.748	137.174	10.5163	14.9678
21.9	136.015	132.028	139.507	136.586	10.7477	14.8844		134.47	131.38	140.564	137.089	10.3739	14.836
22	136.095	131.894	139.464	136.543	10.8533	14.825		134.356	131.216	140.474	137.001	10.4747	14.8823
22.1	136.095	131.845	139.536	136.456	10.9673	14.6405		134.314	131.305	140.303	136.999	10.313	14.7699
22.2	136.032	131.999	139.586	136.347	10.8818	14.5316		134.351	131.188	140.526	137.007	10.2138	14.6931
22.3	136.038	131.813	139.422	136.326	10.6344	14.4536		134.302	131.116	140.568	136.819	10.3186	14.8563
22.4	135.886	131.645	139.38	136.273	10.6505	14.4987		134.329	131.257	140.364	136.792	10.209	14.6654
22.5	135.765	131.531	139.356	136.286	10.5165	14.4167		134.25	131.13	140.272	136.937	10.2421	14.6356
22.6	135.832	131.266	139.357	136.038	10.5944	14.4481		134.241	131.054	140.189	136.837	10.3709	14.6476
22.7	135.738	131.279	139.29	136.051	10.6279	14.4735		134.134	131.059	140.38	136.739	10.2042	14.5359
22.8	135.613	131.185	139.308	136.112	10.6862	14.3757		133.975	130.988	140.286	136.657	10.1005	14.4816
22.9	135.609	131.226	139.304	136.04	10.818	14.2668		133.899	130.827	140.266	136.648	10.1287	14.4909
23	135.665	131.191	139.165	136.012	10.9338	14.2953		133.708	130.715	140.03	136.518	10.1277	14.3843
23.1	135.656	131.31	139.126	136.025	10.7759	14.3496		133.782	130.654	139.94	136.445	10.1462	14.3546
23.2	135.657	131.239	139.021	135.867	10.6801	14.2348		133.792	130.881	139.846	136.398	9.94775	14.2965
23.3	135.481	131.196	139.095	135.759	10.5845	14.3064		133.75	130.53	140.062	136.261	9.78638	14.2824
23.4	135.419	131.216	139.063	135.716	10.2436	14.2915		133.819	130.472	140.088	136.389	9.88538	14.2478
23.5	135.387	131.128	139.027	135.713	10.2556	14.1977		133.709	130.651	140.014	136.411	10.0139	14.1842
23.6	135.344	130.941	139.059	135.491	10.4884	14.1848		133.649	130.739	139.75	136.179	9.93449	14.2906
23.7	135.375	131.158	138.924	135.484	10.6515	14.1393		133.527	130.553	139.685	136.183	9.70429	14.2494
23.8	135.313	130.948	138.828	135.479	10.4201	13.8274		133.637	130.517	139.769	136.154	9.72387	14.3373
23.9	135.34	130.843	138.885	135.415	10.2333	13.8621		133.797	130.527	139.715	136.139	9.76686	14.1849
24	135.286	130.907	138.808	135.33	10.4594	13.8972		133.601	130.259	139.755	136.076	9.62282	14.1125
24.1	135.184	130.741	138.624	135.433	10.378	13.8566		133.41	130.179	139.615	135.924	9.36018	14.0059
24.2	135.304	130.683	138.627	135.317	10.3233	13.8428		133.466	129.981	139.644	135.796	9.29924	13.8609
24.3	135.306	130.613	138.689	135.156	10.3085	13.8385		133.545	129.867	139.613	135.788	9.35983	13.929
24.4	135.213	130.43	138.682	135.104	10.115	13.7239		133.466	129.817	139.518	135.774	9.35803	13.9787
24.5	135.073	130.477	138.614	134.994	9.91508	13.7235		133.349	129.92	139.275	135.622	9.30224	13.8993
24.6	134.937	130.355	138.592	134.94	9.80375	13.6447		133.359	129.718	139.167	135.638	9.31028	13.8581
24.7	134.911	130.285	138.577	134.949	9.70747	13.5945		133.447	130.047	139.146	135.723	9.30039	13.8938
24.8	134.931	130.411	138.447	134.903	9.68798	13.5434		133.426	130.141	139.215	135.794	9.28803	13.8104
24.9	134.968	130.285	138.437	134.883	9.58536	13.6194		133.178	130.09	139.316	135.603	9.17715	13.7075
25	134.959	130.127	138.445	134.784	9.58676	13.5226		133.076	129.741	139.146	135.477	9.03837	13.7674

## Sheet: Figure S2
Fig S2 A
Control-W															One way ANOVA
0.773333	1	0.84	0.506667	0.08	1	0.546667	0.626667	0.373333	1	0.48	1	1	1		Sidak's multiple comparisons test	Mean Diff.	95.00% CI of diff.	Significant?	Summary	Adjusted P Value
ChR2-W															Control-W vs. ChR2-W	-0.006667	-0.2295 to 0.2162	No	ns	0.9998
0.226667	1	1	0.48	0.426667	0.64	1	1	0.4	1	0.44	1	1	0.706667		Control-R vs. ChR2-R	0	-0.2228 to 0.2228	No	ns	>0.9999
Control-R															Control-S vs. ChR2-S	0.006667	-0.2162 to 0.2295	No	ns	0.9998
0	0	0	0	0	0	0	0	0	0	0	0	0	0
ChR2-R
0	0	0	0	0	0	0	0	0	0	0	0	0	0
Control-S
0.226667	0	0.16	0.493333	0.92	0	0.453333	0.373333	0.626667	0	0.52	0	0	0
ChR2-S
0.773333	0	0	0.52	0.573333	0.36	0	0	0.6	0	0.56	0	0	0.293333
Fig S2 B
Control-W													One way ANOVA
0.8	0.92	0.186667	0.44	0.813333	0.826667	0.773333	0.186667	0.96	0.466667	0.0666667	0.76		Sidak's multiple comparisons test	Mean Diff.	95.00% CI of diff.	Significant?	Summary	Adjusted P Value
ChR2-W													Control-W vs. ChR2-W	-0.007778	-0.2489 to 0.2333	No	ns	0.9998
0.8	0.72	0.186667	0.506667	0.92	0.786667	0.84	0.293333	0.866667	0.506667	0.106667	0.76		Control-R vs. ChR2-R	0	-0.2411 to 0.2411	No	ns	>0.9999
Control-R													Control-S vs. ChR2-S	0.007778	-0.2333 to 0.2489	No	ns	0.9998
0	0	0.0666667	0	0	0	0	0	0	0	0	0
ChR2-R
0	0	0.0666667	0	0	0	0	0	0	0	0	0
Control-S
0.2	0.08	0.746667	0.56	0.186667	0.173333	0.226667	0.813333	0.04	0.533333	0.933333	0.24
ChR2-S
0.2	0.28	0.746667	0.493333	0.08	0.213333	0.16	0.706667	0.133333	0.493333	0.893333	0.24

## Sheet: Figure S3
Fig S3 A
	Wakefulness															REM															NREM
60	0.2	0	0	0.133333	0	0.4	1	0.466667	0.133333	1	0	1	0.4	0		0	0	0	0	0	0	0	0	0	0	0	0	0	0		0.8	1	1	0.866667	1	0.6	0	0.533333	0	1	0	1	0.6	1
120	0	0.333333	0	0	0.933333	0	1	0.133333	0	1	0	1	0.866667	0		0	0	0	0	0	0	0	0	0.4	0	0	0	0	0		1	0.666667	1	1	0.0666667	1	0	0.866667	0	1	0	1	0.133333	1
180	0	0.2	0	0.333333	1	0	1	0	0.4	1	0.333333	0.4	0	0		0	0.266667	0.133333	0	0	0	0	0	0.4	0	0	0	0	0		1	0.533333	0.866667	0.666667	0	1	0	1	0	0.666667	0.6	1	1	1
240	0.133333	0.0666667	0.2	0	0.533333	0	0	0	0.8	1	1	0.333333	0	0		0	0	0.733333	0	0	0	0	0	0	0	0	0	0	0		0.866667	0.933333	0.0666667	1	0.466667	1	1	1	0	0	0.666667	1	1	1
300	1	0.2	0.4	0.4	0.733333	0	0	0.2	1	1	1	0	0	0.533333		0	0	0	0.533333	0	1	0	0	0	0	0	0	0	0		0	0.8	0.6	0.0666667	0.266667	0	1	0.8	0	0	1	0.466667	1	0.466667
360	0	0.266667	0.133333	0.266667	0.2	0	0.8	0	1	1	1	0	0.266667	0.133333		0	0	0	0	0	0	0	0	0	0	0	0	0.733333	0		1	0.733333	0.866667	0.733333	0.8	1	0.2	1	0	0	1	0.866667	0	0.866667
420	0	0.2	0	0	0	0	1	0	1	1	1	0	0.0666667	0		0	0	0	0	0	0	0	0	0	0	0	0	0	0		1	0.8	1	1	1	1	0	1	0	0	1	1	0.933333	1
480	0	0.133333	0.2	0	0	0	1	0.2	0.466667	1	1	0	0	0.333333		0.666667	0	0	0	0	0	0	0	0	0	0	0	0	0		0.333333	0.866667	0.8	1	1	1	0	0.8	0	0	1	0.666667	1	0.666667
540	0.133333	0.333333	0.333333	0	0	0.133333	1	0.4	0.666667	1	1	0	0	0		0.866667	0	0	0	0	0	0	0	0	0	0	0	0	0		0	0.666667	0.666667	1	1	0.866667	0	0.6	0	0	1	1	1	1
600	0.266667	0.266667	0	0.266667	0	0	0.8	0.133333	1	1	1	0.6	0.8	0		0	0	0	0.6	0	0	0	0	0	0	0	0.4	0	0		0.733333	0.733333	1	0.133333	1	1	0.2	0.866667	0	0	0	1	0.2	1
660	0.733333	0.2	1	0.333333	1	0.2	0.6	0	0.466667	0	0	0	0	0.533333		0	0	0	0	0	0	0	0.6	0	0	0.733333	0	1	0		0.266667	0.8	0	0.666667	0	0.8	0.4	0.4	0.533333	1	0.266667	1	0	0.466667
720	0	0	1	0	0.6	0.2	0.0666667	0	0	0	0.266667	0	0.266667	1		0	0	0	0	0	0	0	1	0	0	0.2	0	0.733333	0		1	1	0	1	0.4	0.8	0.933333	0	1	1	0.533333	1	0	0
780	0	0	1	0.333333	0	0	0.266667	0.266667	0	0	0.133333	0	0.666667	1		0	0	0	0	0	0	0	0.2	0	0.133333	0	0	0	0		1	1	0	0.666667	1	1	0.733333	0.533333	1	0.866667	0.866667	1	0.333333	0
840	0.733333	0.266667	1	0.466667	0	0.133333	0.4	0	0.8	0	0	0.533333	0	1		0	0	0	0	0	0	0	0	0.0666667	1	1	0	1	0		0.266667	0.733333	0	0.533333	1	0.866667	0.6	1	0.133333	0	0	0.466667	0	0
900	0.866667	0	1	0.866667	0.866667	0.2	0.2	0.466667	0.533333	0.666667	0	0.133333	0	0.333333		0	0	0	0	0	0	0	0	0	0.2	0.133333	0	1	0		0.133333	1	0	0.133333	0.133333	0.8	0.8	0.533333	0.466667	0.133333	0.866667	0.866667	0	0.666667
Fig S3 B
	Wakefulness															REM															NREM
60	0.2	1	0.266667	0	0.266667	0.4	0.2	0.133333	0	0	0.2	0.133333	0.4			0	0	0	0	0	0.6	0	0	0	0	0	0	0.2			0.8	0	0.733333	1	0.733333	0	0.8	0.866667	1	1	0.8	0.866667	0.4
120	0.333333	0.933333	0	0.2	0.266667	0.5	0.6	0.133333	0.333333	0.466667	0.333333	0	0.8			0	0	0	0	0.733333	0	0	0	0	0	0.266667	0	0			0.666667	0.0666667	1	0.8	0	0.5	0.4	0.866667	0.666667	0.533333	0.4	1	0.2
180	1	1	0.333333	0	0	0	0.133333	0	0.6	0	0.0666667	0.5	0.266667			0	0	0	0	0	0	0	0	0	0	0	0	0			1	1	0.133333	0	0.4	1	0.133333	0.333333	0.333333	1	0.933333	0.5	0.733333
240	0.866667	0.8	0.2	1	0.333333	0	0.2	0	0.4	0.133333	0.8	0.2	0.266667			0	0	0	0	0	0	0	0	0	0	0	0	0			0.133333	0.2	0.8	0	0.666667	1	0.8	1	0.6	0.866667	0.2	0.8	0.733333
300	0.733333	1	0	1	0	0	0.466667	0	0	0	0.333333	0.5	0.2			0	0	0	0	0	0	0	0	0	0	0	0	0			0.266667	0	1	0	1	1	0.533333	1	1	1	0.666667	0.5	0.8
360	0.333333	0.466667	0.266667	0	0	1	0.333333	0	0	1	0.333333	0.2	0.5			0	0	0	0.0666667	0	0	0	0	1	0	0	0.266667	0			0.666667	0.533333	0.733333	0.933333	1	0	0.666667	1	0	0	0.666667	0.533333	0.5
420	0	0	0.866667	0	0.6	0	0.866667	0.666667	0.4	0	0.2	0.4	0.5			0	0	0	1	0	0	0	0	0.266667	0	0.266667	0	0.133333			0	0	0.666667	1	1	1	0.866667	1	0.4	1	0.533333	0.6	0.366667
480	1	0.466667	0	0.0666667	0	1	0	0	0.0666667	1	0.4	0.466667	0.266667			0	0	0	0.933333	0	0	0	0	0	0	0	0	0.333333			0	0.533333	1	0	1	0	1	1	0.933333	0	0.6	0.533333	0.4
540	1	0	0	0.266667	0	1	0.133333	0.333333	0.4	1	0.466667	0.8	0			0	0	0	0	0	0	0	0	0	0	0	0	0			0	1	1	0.733333	1	0	0.866667	0.666667	0.6	0	0.533333	0.2	1
600	1	0	0	0	0.0666667	1	0	0	0.0666667	1	0.333333	0.333333	0.2			0	0	0.133333	0	0	0	0	0	0	0	0	0.133333	0			0	1	0.866667	1	0.933333	0	1	1	0.933333	0	0.666667	0.533333	0.8
660	0	1	0.266667	0	0	1	0.133333	0	0	0.0666667	0.2	0.5	0.0666667			0	0	0.533333	0	0	0	0	1	0	0	0.133333	0	0.333333			1	0	0.2	1	1	0	0.866667	0	1	0.933333	0.666667	0.5	0.6
720	0.133333	1	0	0.133333	0	1	0.333333	0	0.266667	0	0.266667	0.166667	0.4			0	0	0	0	0.466667	0	0	1	0.2	0	0	0.5	0			0.866667	0	1	0.866667	0.533333	0	0.666667	0	0.533333	1	0.733333	0.333333	0.6
780	0	1	0	0.2	0	1	0	0.533333	0.4	0.266667	0.266667	0.8	0			0	0	0	0	1	0	0	0	0.6	0	0.166667					1	0	1	0.8	0	0	1	0.466667	0	0.733333	0.566667	0.2	1
840	0.6	1	0.466667	0	0	0	0	0.4	0	0	0.2	0.333333	0.2			0	0	0	0	0	0	0	0	0	0	0	0	0			0.4	0	0.533333	1	1	1	1	0.6	1	1	0.8	0.666667	0.8
900	0.0666667	0.6	0	0	0.333333	1	1	0	0.133333	0.2	0.333333	0.666667	0			0	0	0	0.133333	0	0	0	0	0	0	0	0.0133333	0			0.933333	0.4	1	0.866667	0.666667	0	0	1	0.866667	0.8	0.666667	0.32	1
Fig S3 C
	Wake									REM									NREM
60	1	0	1	0	0.8	1	0.8	1		0	0.1333	0	0	0	0	0	0		0	0.8667	0	1	0.2	0	0.2	0
120	0.9333	1	1	0.4667	1	1	0	0.73333		0	0	0	0	0	0	0	0		0.0667	0	0	0.5333	0	0	1	0.26667
180	0	0.2667	1	0	1	0.9333	1	1		0.4	0.1333	0	0	0	0	0	0		0.6	0.6	0	1	0	0.0667	0	0
240	0.2	1	1	0	1	0	1	1		0.1333	0	0	0	0	0	0	0		0.6667	0	0	1	0	1	0	0
300	0.3333	1	1	0.33333	1	0.66667	0.7333	0.0667		0	0	0	0	0	0	0	0		0.6667	0	0	0.66667	0	0.33333	0.2667	0.9333
360	0.2	1	1	1	1	0.2667	0.8333	0.7667		0	0	0	0	0	0	0	0		0.8	0	0	0	0	0.7333	0.1667	0.2333
420	0.4	0.4	1	1	1	0.3333	0.2667	1		0	0	0	0	0	0	0	0		0.6	0.6	0	0	0	0.6667	0.7333	0
480	0.1333	0	1	1	1	0.1333	0.9333	1			0.5667	0	0	0	0	0	0		0.8667	0.4333	0	0	0	0.8667	0.0667	0
540	1	0.8667	0.6667	1	1	0	0.4333	1		0	0.1333	0	0.1333	0	0	0	0		0	0	0.3333	-0.1333	0	1	0.5667	0
600	1	1	0.3333	1	1	0.3333	0.3666	0.4		0	0	0	0	0	0	0.2	0		0	0	0.6667	0	0	0.6667	0.4334	0.6
660	1	1	0	1	1	0.3333	0.7333	1		0	0	0.2	0	0	0	0	0		0	0	0.8	0	0	0.6667	0.2667	0
720	1	1	0.1333	1	1	0.4	1	1		0	0	0	0	0	0.1333	0	0		0	0	0.8667	0	0	0.4667	0	0
780	1	1	0	1	1	0.5333	1	1		0	0	0	0	0	0	0	0		0	0	1	0	0	0.4667	0	0
840	0.7333	1	0	1	0.4	0.7667	1	1		0	0	0	0	0	0	0	0		0.2667	0	1	0	0.6	0.2333	0	0
900	0.6	1	0	0.9333	0	0.9333	1	1		0	0	0.1333	0	0	0	0	0		0.4	0	0.8667	0.0667	1	0.0667	0	0
Fig S3 D
	Wake								REM								NREM
60	0.4	0	0.3	0.3333	1	0.667	1		0	0	0.1667	0	0	0.2	0		0.6	1	0.5333	0.6667	0	0.133	0
120	0.2667	0	1	0.3333	1	0.8333	1		0	0	0	0	0	0.1667	0		0.7333	1	0	0.6667	0	0	0
180	0.4667	0	1	0.7333	1	0.7667	1		0.1	0	0.1333	0	0.2667	0.0667	0		0.4333	1	-0.1333	0.2667	-0.2667	0.1666	0
240	0.5333	0	1	0.4667	1	0.2333	1		0	0	0	0	0.2667	0.0667	0		0.4667	1	0	0.5333	-0.2667	0.7	0
300	0.6667	0.2	1	0.4667	1	0	0.9667		0	0.6	0.1333	0	0	0	0		0.3333	0.2	-0.1333	0.5333	0	1	0.0333
360	0	1	1	0.6	1	0.6333	0.2667		0	0	0	0	0	0	0.1667		1	0	0	0.4	0	0.3667	0.5666
420	1	0.133333	0.533333	0.266667	0.266667	1	1		0	0	0	0	0	0	0		0	0.866667	0.466667	0.733333	0.733333	0	0
480	1	0	0.133333	0.5	0.2	1	0.8667		0	0	0.0466667	0	0	0	0		0	1	0.82	0.5	0.8	0	0.1333
540	1	0.133333	0	0	0.733333	1	1		0	0	0.6667	0.06667	0	0	0		0	0.866667	0.3333	0.93333	0.266667	0	0
600	1	0	0	0.933333	1	1	0.9333		0	0	0.0466667	0	0	0	0		0	1	0.953333	0.0666667	0	0	0.0667
660	0	0	0.6	0	0.8667	1	0.667		0	0.06667	0.03333	0	0	0	0		1	0.93333	0.36667	1	0.1333	0	0.333
720	0	0.5333	0.7333	0	1	1	0.4		0.1333	0.01333	0	0	0	0	0		0.8667	0.45337	0.2667	1	0	0	0.6
780	0	1	1	0	1	0.8667	0.4667		0.0667	0	0	0	0.09667	0	0		0.9333	0	0	1	-0.09667	0.1333	0.5333
840	0	0.3333	0.2667	0	1	0.3333	0.9667		0.05	0	0	0	0	0	0		0.95	0.6667	0.7333	1	0	0.6667	0.0333
900	0	0	0.8	0	1	0.8667	1		0	0.4333	0	0	0.2	0	0		1	0.5667	0.2	1	-0.2	0.1333	0
